# Supplementary material for: Population sequencing of cherry accessions unravels the evolution of Cerasus species and the selection of genetic characteristics in edible cherries
Source: Mol Hortic. 2025 Jan 8;5:6. doi: 10.1186/s43897-024-00120-4 (PMC11708008; doi:10.1186/s43897-024-00120-4)
Supplement: Supplementary file 2 — Additional file 2: Table S1. Data statistics of sequence data used for P. avium genome assembly. Table S2. Genome survey of P. avium (kmer = 17–31). Table S3. Data statistics on 8 pseudomolecules for P. avium. Table S4. Completeness of the assembly measured by Benchmarking Universal Single-Copy Orthologs (BUSCO). Table S5. Comparisons of genome assembly for P. avium. Table S6. Classification and annotation of repetitive sequences. Table S7. Structural annotation of predicted genes. Table S8. Functional annotation of the predicted genes. Table S9. The annotated genes measured by Benchmarking Universal Single-Copy Orthologs (BUSCO). Table S10. Sequencing statistics for 384 Cerasus plant accessions. Table S11. Quantity table of indel and SNP after different filter conditions. Table S12. Sample statistics for edible cherries after IBD filtration. Table S13. Summary of snps and indels in edible cherry samples. Table S14. Statistical significance of differences in the number of variants among edible cherry species and different area by the Mann–Whitney test. Table S15. Distribution of SNP numbers between different varieties of edible cherries and different regions of sweet cherries. Table S16. Distribution of indel numbers between different varieties of edible cherries and different regions of sweet cherries. Table S17. Tjama’D and π among edible cherry species. Table S18. Observed heterozygosity, Expected heterozygosity, and F of edible cherries. Table S19. FST between regions of sweet cherries. Table S20. Functional annotation of inter-group selective candidate genes in Cerasus species. Table S21. Summary for P. pseudocerasus selective sweep regions from μ analysis. Table S22. Summary for exon variant in selective sweep regions for P. pseudocerasus. Table S23. Summary for P. cerasus selective sweep regions from μ analysis. Table S24. Summary for exon variant in selective sweep regions for P. cerasus. Table S25. Summary for P. avium selective sweep regions from μ analysi [file 43897_2024_120_MOESM2_ESM.xlsx]

## Sheet: Table S1
Table S1. Data statistics of sequence data used for P.avium genome assembly.
libraries	Total clean data (bp)	Reads Number	Read length (bp)	N50 (bp)	Coverage fold
Nanopore reads	39383769062	8983724	-	16240	187×
Hi-C reads	127139808004	847598720	150	150	606×
Illumina reads	84707992200	564719948	150	150	404×

## Sheet: Table S2
Table S2. Genome survey of Prunus avium (kmer=17-31).
Kmer	nkmer	Used Base	Genome Size	Repeat_rate	Err Rate	Depth
17	73023560155	160196945442	197259238	0.6792	0.0035	812.11
19	72173411153	160150556156	203272018	0.6523	0.0038	787.86
21	71290201896	160151348682	206047120	0.6406	0.0038	777.26
23	70379942066	160160973128	207969046	0.6316	0.0037	770.12
25	69444937787	160172632743	209634913	0.6237	0.0036	764.06
27	68488742972	160184427392	211125495	0.6163	0.0036	758.72
29	67516834935	160196168992	212600640	0.6096	0.0035	753.51
31	66528285875	160207502272	214035046	0.6032	0.0034	748.51

## Sheet: Table S3
Table S3. Data statistics on 8 pseudomolecules for P.avium.
Chr	Total_length	ATCG_count	ATCG_base	N_count	N_base	Gap_ratio
chr1	53127916	77	53089916	76	38000	0.0007
chr2	40449003	88	40405503	87	43500	0.0011
chr3	32051753	67	32018753	66	33000	0.001
chr4	29731197	54	29704697	53	26500	0.0009
chr5	22314877	41	22294877	40	20000	0.0009
chr6	35531323	51	35506323	50	25000	0.0007
chr7	29915572	79	29876572	78	39000	0.0013
chr8	30216126	64	30184626	63	31500	0.001
Total	273337767	521	273081267	951	475500	0.0016

## Sheet: Table S4
Table S4. Completeness of the assembly measured by Benchmarking Universal Single-Copy Orthologs (BUSCO).
***embryophyta_busco***	Burlat		Prunus avium Tieton Genome v2.0		Prunus avium Tieton Genome v1.0
	Percentage	Number	Percentage	Number	Percentage	Number
Complete BUSCOs (C)	0.978934	1580	0.978934	1580	0.94052	1518
Complete and single-copy BUSCOs (S)	0.9601	1517	0.915737	1478	0.923172	1490
Complete and duplicated BUSCOs (D)	0.039	63	0.063197	102	0.0173482	28
Fragmented BUSCOs (F)	0.007	16	0.00681537	11	0.0123916	20
Missing BUSCOs (M)	0.011	18	0.0142503	23	0.047088	76
Total	1	1614	1	1614	1	1614
***eudicots_busco***	Percentage	Number	Percentage	Number	Percentage	Number
Complete BUSCOs (C)	0.976	2270	0.973345	2264	0.939811	2186
Complete and single-copy BUSCOs (S)	0.942	2190	0.917885	2135	0.924764	2151
Complete and duplicated BUSCOs (D)	0.034	80	0.05546	129	0.0150473	35
Fragmented BUSCOs (F)	0.00773861	18	0.00730868	17	0.0103181	24
Missing BUSCOs (M)	0.0163	38	0.0193465	45	0.049871	116
Total BUSCO groups searched	1	2326	1	2326	1	2326
***viridiplantae_busco***	Percentage	Number	Percentage	Number	Percentage	Number
Complete BUSCOs ©	0.983529	418	0.976471	415	0.950588	404
Complete and single-copy BUSCOs (S)	0.945882	402	0.924706	393	0.931765	396
Complete and duplicated BUSCOs (D)	0.0376471	16	0.0517647	22	0.0188235	8
Fragmented BUSCOs (F)	0.00941176	4	0.0117647	5	0.0188235	8
Missing BUSCOs (M)	0.00705882	3	0.0117647	5	0.0305882	13
Total BUSCO groups searched	1	425	1	425	1	425
***eukaryota_busco***	Percentage	Number	Percentage	Number	Percentage	Number
Complete BUSCOs (C)	0.980392	250	0.976471	249	0.964706	246
Complete and single-copy BUSCOs (S)	0.843137	215	0.85098	217	0.886275	226
Complete and duplicated BUSCOs (D)	0.137255	35	0.12549	32	0.0784314	20
Fragmented BUSCOs (F)	0.00784314	2	0.00784314	2	0.0117647	3
Missing BUSCOs (M)	0.0117647	3	0.0156863	4	0.0235294	6
Total BUSCO groups searched	1	255	1	255	1	255

## Sheet: Table S5
Table S5. Comparisons of genome assembly for P. avium.
	Prunus avium Tieton Genome v2.0	Prunus avium Tieton Genome v1.0	Big-star*	This study
Species	Tieton2.0	Tieton1.0	Big-star*	Burlat
Assembly level	Chromosome	Chromosome	draft	Chromosome
Illumina reads size (GB)	46.24 Gb	112.63GB	33.81GB（paired-end reads and mate-pair reads）	84.7GB
Illumina reads Sequence coverage	136x	401×	105×	404×
Nanopore reads size (GB)	65.05 Gb	\	\	39.38GB
Nanopore reads Sequence coverage	191x	\	\	187×
Hi-C reads size (GB)	40GB	\	\	127.14GB
The estimate of genome size (Mb)	\	341.38Mb	322 Mb	210 Mb
Assembly size of chromosome (Mb)	344.28MB	280.33 Mb	272 Mb	298.03MB
Final-assembly genome size (Mb)	342.88MB	214 Mb	226.6 Mb (based on homologous)	273.34MB
No. Of contigs	6205(610)	19420	21878	1331
Contig N50	3.25MB	63.65 kb	21.5kb	1.04 Mb
scaffold N50 (Mb)	\	2.48Mb	191.715kb	32.05MB
Maximum contig (Mb)	13.6Mb	0.67Mb	\	4.99MB
GC content	38.43	37.86	\	37.86
BUSCO of assembly (%)	0.9733	0.9398	0.95	0.9759
Total number of genes	40338	30975	29487	33756
BUSCO of annotation (%)	0.9368	0.9498	0.892	0.9838
Total repetitive sequences size	204.55 Mb	91.70Mb	74.66Mb	133.76Mb
Total protein-coding genes numbers	40338	30975	29487	33756
Annotated protein-coding genes	30416	30973	21527	33131
Annotated genes percentage	0.754	0.9999	0.73	0.9815

## Sheet: Table S6
Table S6. Classification and annotation of repetitive sequences.
Type	Length(bp)	Rate(%)
Class I:Retrotransposon	89188485	0.3263
LTR-Retrotransposon	84321015	0.3085
LTR/Copia	34176595	0.125
LTR/Gypsy	47138432	0.1725
LTR-other	3005988	0.011
Non-LTR Retrotransposon	4867470	0.0178
SINE	32532	0.0001
LINE	4834938	0.0177
Class II:DNA Transposon	26115805	0.0955
EnSpm/CACTA	8052987	0.0295
Harbinger	3297820	0.0121
Helitron	2611065	0.0096
MuDR	3566073	0.013
Tcl/Mariner	415674	0.0015
hAT	6608510	0.0242
DNA-other	1563676	0.0057
Low Complexity	19627	0.0001
Tandem repeat	5243838	0.0192
Unclassified	13192844	0.0483
Total content	133760599	0.4894

## Sheet: Table S7
Table S7. Structural annotation of predicted genes.
Type	Gene_set
gene_count	33756
gene_max	42564
gene_min	153
gene_Median/AVG	2164/2914.73
mRNA_count	40306
mRNA_max	16804
mRNA_min	153
mRNA_Median/AVG	1248/1488.82
mRNA_count_Median/AVG	1/1.19
CDS_count	40306
CDS_max	16158
CDS_min	150
CDS_Median/AVG	954/1180.94
protein_Median/AVG	318/393.65
exon_Median/AVG	157/272.13
exon_count_Median/AVG	4/5.47
utr3_Median/AVG	201.5/228.73
utr5_Median/AVG	128/176.27
Intron_Median/AVG	175/379.85
Intron_count_Median/AVG	3/4.47

## Sheet: Table S8
Table S8. Functional annotation of the predicted genes.
Database	Number	percent(%)
nr_count	33125	0.9813
sw_count	22868	0.6775
tair_count	25864	0.7662
msu_count	26896	0.7968
go_count	10328	0.306
KEGG_count	12987	0.3847
cog_count	28222	0.8361
eggnog_count	28222	0.8361
pfam_count	23071	0.6835
allanno_count	33131	0.9815
pepcount	33756	1

## Sheet: Table S9
Table S9. The annotated genes measured by Benchmarking Universal Single-Copy Orthologs (BUSCO).
***embryophyta_busco***	Burlat		Prunus avium Tieton Genome v2.0		Prunus avium Tieton Genome v1.0
	Percentage	Number	Percentage	Number	Percentage	Number
Complete BUSCOs (C)	0.983891	1588	0.936803	1512	0.949814	1533
Complete and single-copy BUSCOs (S)	0.405204	654	0.819083	1322	0.903965	1459
Complete and duplicated BUSCOs (D)	0.578686	934	0.11772	190	0.0458488	74
Fragmented BUSCOs (F)	0.00805452	13	0.0272615	44	0.0285006	46
Missing BUSCOs (M)	0.00805452	13	0.0359356	58	0.0216853	35
Total	1	1614	1	1614	1	1614
***eudicots_busco***	Percentage	Number	Percentage	Number	Percentage	Number
Complete BUSCOs (C)	0.953568	2218	0.935942	2177	0.940241	2187
Complete and single-copy BUSCOs (S)	0.546432	1271	0.83104	1933	0.902408	2099
Complete and duplicated BUSCOs (D)	0.407137	947	0.104901	244	0.0378332	88
Fragmented BUSCOs (F)	0.0120378	28	0.0206363	48	0.0245056	57
Missing BUSCOs (M)	0.0343938	80	0.0434222	101	0.0352537	82
Total BUSCO groups searched	1	2326	1	2326	1	2326
***viridiplantae_busco***	Percentage	Number	Percentage	Number	Percentage	Number
Complete BUSCOs ©	0.985882	419	0.941176	400	0.967059	411
Complete and single-copy BUSCOs (S)	0.442353	188	0.828235	352	0.929412	395
Complete and duplicated BUSCOs (D)	0.543529	231	0.112941	48	0.0376471	16
Fragmented BUSCOs (F)	0.0117647	5	0.0258824	11	0.0258824	11
Missing BUSCOs (M)	0.00235294	1	0.0329412	14	0.00705882	3
Total BUSCO groups searched	1	425	1	425	1	425
***eukaryota_busco***	Percentage	Number	Percentage	Number	Percentage	Number
Complete BUSCOs (C)	0.956863	244	0.952941	243	0.964706	246
Complete and single-copy BUSCOs (S)	0.596078	152	0.796078	203	0.882353	225
Complete and duplicated BUSCOs (D)	0.360784	92	0.156863	40	0.0823529	21
Fragmented BUSCOs (F)	0.0196078	5	0.00784314	2	0.0156863	4
Missing BUSCOs (M)	0.0235294	6	0.0392157	10	0.0196078	5
Total BUSCO groups searched	1	255	1	255	1	255

## Sheet: Table S10
Table S10. Sequencing statistics for 384 Cerasus plant Accessions.
Sample (Lib ID)	Sample ID (old)	Sample name (EN)	Species (EN)	Ploidy	Sample Source	Library	Raw Reads	Clean Reads	Raw Base(G)	Clean Base(G)	Clean read(paired)	Clean base	Effective Rate(%)	Error Rate(%)	Q20(%)	Q30(%)	GC Content(%)	Mapping read	Mapping ratio	Depth (x)	Properly paired read	Properly paired ratio
BJ1	BJ1	Sour cherry CAB	Prunus cerasus	4	Beijing	BKDL190808031-1a	36410777	36160858	10.92	10.85	72321716	10848257400	99.31	0.03	96.58	91.37	38.75	70743644	0.9434	39.688	54092658	0.7479
BJ3	BJ3	Royal Ann (Napoleon, Naweng )	Prunus avium	2	Beijing	BKDL190808033-1a	35993574	35756013	10.8	10.73	71512026	10726803900	99.34	0.03	96.2	90.67	38.7	70461611	0.9674	39.244	60704530	0.8489
BJ4	BJ4	Caihong	Prunus avium	2	Beijing	BKDL190808034-1a	47874428	47569330	14.36	14.27	95138660	14270799000	99.36	0.03	97.1	92.36	38.95	92482445	0.9585	52.209	82960228	0.872
BJ5	BJ5	Caixia	Prunus avium	2	Beijing	BKDL190808035-1a	39191092	38855075	11.76	11.66	77710150	11656522500	99.14	0.03	96.61	91.35	38.76	76256596	0.9669	42.645	68343556	0.8795
BJ7	BJ7	Duiying	Prunus pseudocerasus	4	Beijing	BKDL190808037-1a	32697521	32438496	9.81	9.73	64876992	9731548800	99.21	0.03	97.41	92.85	38.08	65867251	0.9625	35.603	50985460	0.7859
BJ8	BJ8	Sandra Rose	Prunus avium	2	Beijing	BKDL190808038-1a	39067195	38827433	11.72	11.65	77654866	11648229900	99.39	0.03	96.82	91.81	39.08	76240317	0.9683	42.615	66131662	0.8516
BJ9	BJ9	Cristalina	Prunus avium	2	Beijing	BKDL190808039-1a	35454935	35158981	10.64	10.55	70317962	10547694300	99.17	0.03	96.93	92	39.06	69331813	0.9707	38.588	62166566	0.8841
BJ10	BJ10	Chelan	Prunus avium	2	Beijing	BKDL190808040-1a	33963557	33769885	10.19	10.13	67539770	10130965500	99.43	0.03	96.88	91.92	39.09	65896185	0.962	37.064	58172902	0.8613
BJ11	BJ11	Cristalina (Sumnue)	Prunus avium	2	Beijing	BKDL190808041-1a	42161102	41844353	12.65	12.55	83688706	12553305900	99.25	0.03	97	92.19	39.06	81805397	0.9622	45.926	71491316	0.8543
BJ12	BJ12	Zaodan	Prunus avium	2	Beijing	BKDL190808042-1a	41615544	41323832	12.48	12.4	82647664	12397149600	99.3	0.03	96.73	91.61	38.6	80602075	0.9599	45.355	70756104	0.8561
BJ13	BJ13	Attika® (Kordia, Techlovicka II)	Prunus avium	2	Beijing	BKDL190808043-1a	35935810	35734218	10.78	10.72	71468436	10720265400	99.44	0.03	97.07	92.25	38.77	69735409	0.962	39.22	62214912	0.8705
BJ14	BJ14	Linda	Prunus avium	2	Beijing	BKDL190808044-1a	32739972	32525023	9.82	9.76	65050046	9757506900	99.34	0.03	96.5	91.19	39.02	64036889	0.9711	35.698	55900590	0.8593
BJ15	BJ15	Mashhad Black	Prunus avium	2	Beijing	BKDL190808045-1a	36657874	36391509	11	10.92	72783018	10917452700	99.27	0.03	96.39	91.03	38.84	71486427	0.9683	39.941	64667842	0.8885
BJ16	BJ16	Solymari Gombolyu	Prunus avium	2	Beijing	BKDL190808046-1a	42075112	41811663	12.62	12.54	83623326	12543498900	99.37	0.03	96.22	90.69	38.8	82088355	0.9667	45.89	73822320	0.8828
BJ17	BJ17	Fermina	Prunus avium	2	Beijing	BKDL190808047-1a	39802054	39449832	11.94	11.83	78899664	11834949600	99.12	0.03	96.64	91.41	38.88	77546645	0.9696	43.298	68794836	0.8719
BJ18	BJ18	Bingtangcui	Prunus avium	2	Beijing	BKDL190808048-1a	37429692	37189866	11.23	11.16	74379732	11156959800	99.36	0.03	96.81	91.88	39.15	72607254	0.9625	40.817	64505120	0.8672
BJ19	BJ19	Gil Peck	Prunus avium	2	Beijing	BKDL190808049-1a	41096248	40814136	12.33	12.24	81628272	12244240800	99.31	0.03	96.52	91.33	39.06	80314652	0.9707	44.795	69594898	0.8526
BJ20	BJ20	Tianjiuyue （Sweet September）	Prunus avium	2	Beijing	BKDL190808050-1a	46521480	46360907	13.96	13.91	92721814	13908272100	99.65	0.03	96.81	91.83	38.57	90517697	0.963	50.883	79832628	0.861
BJ21	BJ21	Sonata (Sumleta, 13N-6-59)	Prunus avium	2	Beijing	BKDL190808051-1a	37611726	37524462	11.28	11.26	75048924	11257338600	99.77	0.03	97	92.16	38.88	73560611	0.9666	41.185	65920034	0.8784
BJ22	BJ22	Ferdiva	Prunus avium	2	Beijing	BKDL190808052-1a	34744810	34659378	10.42	10.4	69318756	10397813400	99.75	0.03	96.74	91.72	39.22	67406615	0.9594	38.04	60432332	0.8718
BJ23	BJ23	Hedelfingen	Prunus avium	2	Beijing	BKDL190808053-1a	41098504	41005325	12.33	12.3	82010650	12301597500	99.77	0.03	96.84	91.85	39.09	80147359	0.9639	45.005	71694360	0.8742
BJ24	BJ24	Margit	Prunus avium	2	Beijing	BKDL190808054-1a	41781948	41670415	12.53	12.5	83340830	12501124500	99.73	0.03	96.47	91.16	38.96	81597938	0.9657	45.735	71481602	0.8577
BJ25	BJ25	Zaojiang	Prunus avium	2	Beijing	BKDL190808055-1a	41569578	41399475	12.47	12.42	82798950	12419842500	99.59	0.03	96.41	91.09	39.11	81095538	0.9666	45.438	72960892	0.8812
BJ26	BJ26	Russia No.17	Prunus avium	2	Beijing	BKDL190808056-1a	41163728	41053191	12.35	12.32	82106382	12315957300	99.73	0.03	96.57	91.37	39.12	80710938	0.9692	45.058	70413416	0.8576
BJ27	BJ27	Simcoe Probla	Prunus avium	2	Beijing	BKDL190808057-1a	42719271	42598231	12.82	12.78	85196462	12779469300	99.72	0.03	97.01	92.26	38.92	83329493	0.9643	46.753	73926614	0.8677
BJ28	BJ28	Techlovan	Prunus avium	2	Beijing	BKDL190808058-1a	36577736	36467198	10.97	10.94	72934396	10940159400	99.7	0.03	96.3	90.82	39	71261443	0.9638	40.024	61726308	0.8463
BJ29	BJ29	Lala Star	Prunus avium	2	Beijing	BKDL190808059-1a	35993498	35903337	10.8	10.77	71806674	10771001100	99.75	0.03	96.38	90.97	39.2	69806226	0.9589	39.405	63102260	0.8788
BJ30	BJ30	Vega	Prunus avium	2	Beijing	BKDL190808060-1a	41589870	41405487	12.48	12.42	82810974	12421646100	99.56	0.03	96.5	91.45	39.16	80779131	0.9616	45.444	70707612	0.8538
BJ31	BJ31	Zhifuhong	Prunus avium	2	Beijing	BKDL190808061-1a	34602612	34420880	10.38	10.33	68841760	10326264000	99.47	0.03	96.28	90.95	39.25	67251754	0.9639	37.778	58740314	0.8533
BJ32	BJ32	Ulster	Prunus avium	2	Beijing	BKDL190808062-1a	41635207	41526328	12.49	12.46	83052656	12457898400	99.74	0.03	97.16	92.6	38.99	80880768	0.9595	45.577	73070984	0.8798
BJ33	BJ33	Lora Strong	Prunus avium	2	Beijing	BKDL190808063-1a	35959665	35802879	10.79	10.74	71605758	10740863700	99.56	0.03	95.88	90.09	39.44	69607999	0.9593	39.295	61042598	0.8525
BJ34	BJ34	Selah ( Liberty Bell)	Prunus avium	2	Beijing	BKDL190808064-1a	40048680	39922802	12.01	11.98	79845604	11976840600	99.69	0.03	96.48	91.25	39.07	78357034	0.9677	43.817	67792686	0.849
BJ35	BJ35	Schneiders (Thurn Taxis)	Prunus avium	2	Beijing	BKDL190808065-1a	47614787	47446066	14.28	14.23	94892132	14233819800	99.65	0.03	96.41	91.11	38.94	91885073	0.9535	52.074	81709470	0.8611
BJ36	BJ36	Rubin	Prunus avium	2	Beijing	BKDL190808066-1a	45149294	44964958	13.54	13.49	89929916	13489487400	99.59	0.03	96.63	91.52	39.2	87657373	0.9609	49.351	78021966	0.8676
BJ37	BJ37	Black Gold	Prunus avium	2	Beijing	BKDL190808067-1a	34485876	34389547	10.35	10.32	68779094	10316864100	99.72	0.03	97.22	92.54	39.17	67338532	0.9649	37.744	61342492	0.8919
BJ38	BJ38	New Star	Prunus avium	2	Beijing	BKDL190808068-1a	36272443	36068516	10.88	10.82	72137032	10820554800	99.44	0.03	96.19	90.66	38.98	70181537	0.9581	39.587	60564134	0.8396
BJ39	BJ39	Royal Lee	Prunus avium	2	Beijing	BKDL190808069-1a	37123248	37021552	11.14	11.11	74043104	11106465600	99.73	0.03	97.15	92.52	39.07	71567352	0.9527	40.633	64720060	0.8741
BJ40	BJ40	Celeste (Sumpaca, 13S-24-28)	Prunus avium	2	Beijing	BKDL190808070-1a	38311363	38181121	11.49	11.45	76362242	11454336300	99.66	0.03	96.85	91.79	39.11	74345936	0.9597	41.905	66106736	0.8657
BJ41	BJ41	Germersdorfi	Prunus avium	2	Beijing	BKDL190808071-1a	39850786	39673408	11.96	11.9	79346816	11902022400	99.55	0.03	96.59	91.44	38.89	78204695	0.9728	43.543	70109966	0.8836
BJ42	BJ42	Index	Prunus avium	2	Beijing	BKDL190808072-1a	39693849	39528967	11.91	11.86	79057934	11858690100	99.58	0.03	96.52	91.31	38.85	77695563	0.9692	43.385	67803416	0.8576
BJ43	BJ43	Ferta Red	Prunus avium	2	Beijing	BKDL190808073-1a	42287703	42148902	12.69	12.64	84297804	12644670600	99.67	0.03	97.19	92.73	39.05	82252132	0.9621	46.26	74998162	0.8897
BJ44	BJ44	Minnie Royal	Prunus avium	2	Beijing	BKDL190808074-1a	38840940	38649665	11.65	11.59	77299330	11594899500	99.51	0.03	96.46	91.25	39.03	75675054	0.9648	42.42	66731254	0.8633
BJ45	BJ45	Sonnet	Prunus avium	2	Beijing	BKDL190808075-1a	36503448	36417650	10.95	10.93	72835300	10925295000	99.76	0.03	97.31	92.84	39.53	71349075	0.9667	39.97	66178482	0.9086
BJ46	BJ46	Grace star	Prunus avium	2	Beijing	BKDL190808076-1a	43170860	42993232	12.95	12.9	85986464	12897969600	99.59	0.03	96.54	91.41	39.31	84092779	0.9656	47.187	75829390	0.8819
CD1	CD1	Hanyuanheiyingtao	Prunus pseudocerasus	4	Chengdu, Sichuan	BKDL190808095-1a	25083519	25044106	7.53	7.51	50088212	7513231800	99.84	0.03	97.18	92.39	38.84	50580676	0.9588	27.487	37805458	0.7548
CD2	CD2	Duanbing	Prunus pseudocerasus	4	Chengdu, Sichuan	BKDL190808096-1a	29884514	29821419	8.97	8.95	59642838	8946425700	99.79	0.03	97.12	92.44	39.39	59595774	0.9477	32.73	43558036	0.7303
CD3	CD3	Henan	Prunus pseudocerasus	4	Chengdu, Sichuan	BKDL190808097-1a	26573299	26537586	7.97	7.96	53075172	7961275800	99.87	0.03	97.42	93.02	38.69	53241369	0.9515	29.126	39758606	0.7491
CD4	CD4	Jiangsu	Prunus pseudocerasus	4	Chengdu, Sichuan	BKDL190808098-1a	24700408	24658564	7.41	7.4	49317128	7397569200	99.83	0.03	97.38	92.84	37.89	49961956	0.9608	27.064	38113948	0.7728
CD5	CD5	Yichang	Prunus pseudocerasus	4	Chengdu, Sichuan	BKDL190808099-1a	27732715	27699658	8.32	8.31	55399316	8309897400	99.88	0.03	97.44	93.02	38.58	55825500	0.9564	30.402	42742120	0.7715
CD6	CD6	Xiangfei	Prunus pseudocerasus	4	Chengdu, Sichuan	BKDL190808100-1a	18829097	18806545	5.65	5.64	37613090	5641963500	99.88	0.03	97.42	92.89	38.42	37594157	0.9491	20.641	28512624	0.7581
CD7	CD7	Panzhihua	Prunus pseudocerasus	4	Chengdu, Sichuan	BKDL190808101-1a	31240033	31203101	9.37	9.36	62406202	9360930300	99.88	0.03	97.11	92.2	38.28	62706366	0.9543	34.247	47383452	0.7593
CD8	CD8	Chengdu	Prunus pseudocerasus	4	Chengdu, Sichuan	BKDL190808102-1a	44270748	44175134	13.28	13.25	88350268	13252540200	99.78	0.03	96.76	91.45	38.23	89038456	0.9566	48.484	66850410	0.7567
CD9	CD9	Hangzhouheipi	Prunus pseudocerasus	4	Chengdu, Sichuan	BKDL190808103-1a	26284776	26118101	7.89	7.84	52236202	7835430300	99.37	0.03	96.85	91.72	38.57	52752529	0.958	28.666	41497452	0.7944
CD10	CD10	Guizhou Manaohong	Prunus pseudocerasus	4	Chengdu, Sichuan	BKDL190808104-1a	29993739	29952926	9	8.99	59905852	8985877800	99.86	0.03	97.31	92.65	38.61	59939448	0.9495	32.875	44228694	0.7383
CD11	CD11	Chongqinwupiyingtao	Prunus pseudocerasus	4	Chengdu, Sichuan	BKDL190808105-1a	29927026	29892493	8.98	8.97	59784986	8967747900	99.88	0.03	95.97	89.97	38.38	59700311	0.9486	32.808	45240764	0.7567
CD12	CD12	Zaozhuang	Prunus pseudocerasus	4	Chengdu, Sichuan	BKDL190808106-1a	28691358	28642973	8.61	8.59	57285946	8592891900	99.83	0.03	97.12	92.27	38.94	57738895	0.9631	31.437	43584666	0.7608
CD13	CD13	Yuntong No.3	Prunus pseudocerasus	4	Chengdu, Sichuan	BKDL190808107-1a	29548011	29495799	8.86	8.85	58991598	8848739700	99.82	0.03	97.22	92.51	38.43	59416696	0.9557	32.373	44665980	0.7572
CD14	CD14	Sichuanlixian	Prunus pseudocerasus	4	Chengdu, Sichuan	BKDL190808108-1a	27568974	27536939	8.27	8.26	55073878	8261081700	99.88	0.03	97.02	92.06	38.38	55287406	0.9529	30.223	41743998	0.758
CD15	CD15	Wenchuan xiaoyingtao	Prunus pseudocerasus	4	Chengdu, Sichuan	BKDL190808109-1a	34879335	34856218	10.46	10.46	69712436	10456865400	99.93	0.03	96.44	90.84	38.39	70027442	0.9539	38.256	52641222	0.7551
CD16	CD16	Hongzhenzhu	Prunus pseudocerasus	4	Chengdu, Sichuan	BKDL190808110-1a	32806465	32774871	9.84	9.83	65549742	9832461300	99.9	0.03	96.82	91.69	38.45	65997713	0.9562	35.972	49514624	0.7554
CD17	CD17	Honying	Prunus pseudocerasus	4	Chengdu, Sichuan	BKDL190808111-1a	33941033	33899528	10.18	10.17	67799056	10169858400	99.88	0.03	97.22	92.5	38.73	68108815	0.9538	37.206	50571028	0.7459
CD18	CD18	Qinlinghuangying	Prunus pseudocerasus	4	Chengdu, Sichuan	BKDL190808112-1a	32730352	32711689	9.82	9.81	65423378	9813506700	99.94	0.03	96.54	91.03	38.2	65586097	0.9524	35.902	49174564	0.7516
CD19	CD19	Laishanduanbing	Prunus pseudocerasus	4	Chengdu, Sichuan	BKDL190808113-1a	30477729	30441125	9.14	9.13	60882250	9132337500	99.88	0.03	97.28	92.67	39.07	61361880	0.9571	33.41	46277304	0.7601
CD20	CD20	Laoshanyingtao	Prunus pseudocerasus	4	Chengdu, Sichuan	BKDL190808114-1a	14275038	14186049	4.28	4.26	28372098	4255814700	99.38	0.03	96.88	91.82	38.66	28669976	0.9588	15.57	22331904	0.7871
CD21	CD21	6--12	Prunus avium	2	Chengdu, Sichuan	BKDL190808115-1a	26588852	26298261	7.98	7.89	52596522	7889478300	98.91	0.03	96.92	92.04	39.2	52058985	0.9676	28.863	45887180	0.8724
DL1	DL1	Lizhu	Prunus avium	2	Dalian, Liaoning	BKDL190808012-1a	36949132	36709127	11.08	11.01	73418254	11012738100	99.35	0.03	96.71	91.56	38.92	71795221	0.9633	40.29	63114730	0.8597
DL2	DL2	Miquan	Prunus avium	2	Dalian, Liaoning	BKDL190808013-1a	37689744	37449943	11.31	11.23	74899886	11234982900	99.36	0.03	96.12	90.56	39.07	73587152	0.9669	41.103	65925728	0.8802
DL3	DL3	Taizhu	Prunus avium	2	Dalian, Liaoning	BKDL190808014-1a	38806625	38493606	11.64	11.55	76987212	11548081800	99.19	0.03	95.89	90.22	38.94	75736893	0.9653	42.248	66369026	0.8621
DL4	DL4	1-53	Prunus avium	2	Dalian, Liaoning	BKDL190808015-1a	36197458	36012415	10.86	10.8	72024830	10803724500	99.49	0.03	96.74	91.84	39.16	70901172	0.9707	39.525	62124608	0.8625
DL5	DL5	1-10	Prunus avium	2	Dalian, Liaoning	BKDL190808016-1a	12561647	12517284	3.77	3.76	25034568	3755185200	99.65	0.03	97.02	92.11	38.97	24633625	0.9699	13.738	22000038	0.8788
DL6	DL6	Hongdeng	Prunus avium	2	Dalian, Liaoning	BKDL190808017-1a	46263870	45996359	13.88	13.8	91992718	13798907700	99.42	0.03	95.94	90.23	39.22	90735276	0.9731	50.483	82688474	0.8989
DL7	DL7	13-33	Prunus avium	2	Dalian, Liaoning	BKDL190808018-1a	46073278	45544260	13.82	13.66	91088520	13663278000	98.85	0.03	95.69	89.85	39.19	89173777	0.9637	49.987	80410000	0.8828
DL8	DL8	Mingzhu	Prunus avium	2	Dalian, Liaoning	BKDL190808019-1a	37302228	37074095	11.19	11.12	74148190	11122228500	99.39	0.03	96.22	90.75	38.94	74255576	0.9744	40.69	59935130	0.8083
DL9	DL9	Juhong	Prunus avium	2	Dalian, Liaoning	BKDL190808020-1a	35867540	35632864	10.76	10.69	71265728	10689859200	99.35	0.03	96.72	91.64	39.12	70037434	0.9686	39.109	61949276	0.8693
DL10	DL10	Zaohongzhu	Prunus avium	2	Dalian, Liaoning	BKDL190808021-1a	42008598	41627933	12.6	12.49	83255866	12488379900	99.09	0.03	96.37	91.16	39.17	81103488	0.9574	45.688	69377530	0.8333
DL11	DL11	Jiahong	Prunus avium	2	Dalian, Liaoning	BKDL190808022-1a	35913711	35611230	10.77	10.68	71222460	10683369000	99.16	0.03	96.75	91.68	38.73	70379118	0.9709	39.085	62122576	0.8722
DL12	DL12	Hongmi	Prunus avium	2	Dalian, Liaoning	BKDL190808023-1a	43048619	42566865	12.91	12.77	85133730	12770059500	98.88	0.03	96.39	91	38.91	83192942	0.9618	46.719	73851146	0.8675
DL13	DL13	Wanhongzhu	Prunus avium	2	Dalian, Liaoning	BKDL190808024-1a	37982173	37732871	11.39	11.32	75465742	11319861300	99.34	0.03	96.78	91.72	38.83	73860098	0.9643	41.413	64659576	0.8568
DL14	DL14	Zaolu	Prunus avium	2	Dalian, Liaoning	BKDL190808025-1a	45315022	44925900	13.59	13.48	89851800	13477770000	99.14	0.03	96.32	90.95	38.86	87979512	0.9654	49.308	79907284	0.8893
DL15	DL15	Xiuzhu	Prunus avium	2	Dalian, Liaoning	BKDL190808026-1a	44302466	44062195	13.29	13.22	88124390	13218658500	99.46	0.03	96.11	90.57	39.09	85704631	0.9579	48.36	76876514	0.8724
DL16	DL16	Zhuangyuanhong	Prunus avium	2	Dalian, Liaoning	BKDL190808027-1a	44916419	44444418	13.47	13.33	88888836	13333325400	98.95	0.03	96.18	90.87	39.29	87240134	0.9674	48.78	78836060	0.8869
DL17	DL17	Micui	Prunus avium	2	Dalian, Liaoning	BKDL190808028-1a	32490631	32304755	9.75	9.69	64609510	9691426500	99.43	0.03	96.87	91.93	39.06	63137521	0.9636	35.456	55705660	0.8622
DL18	DL18	Tieton	Prunus avium	2	Dalian, Liaoning	BKDL190808029-1a	34177154	33992416	10.25	10.2	67984832	10197724800	99.46	0.03	96.49	91.17	38.47	67353044	0.9716	37.308	57187994	0.8412
DL19	DL19	Milu	Prunus avium	2	Dalian, Liaoning	BKDL190808030-1a	33454186	33256709	10.04	9.98	66513418	9977012700	99.41	0.03	96.48	91.19	39.15	65245114	0.9684	36.501	57978756	0.8717
LY1	LY1	Grade Up Nanyo	Prunus avium	2	Laiyang, Shandong	BKDL190807973-1a	39251371	38972730	11.78	11.69	77945460	11691819000	99.29	0.03	96.55	91.33	39.19	76144728	0.9634	42.774	66413706	0.8521
LY2	LY2	Dalian NO. 1	Prunus pseudocerasus	4	Laiyang, Shandong	BKDL190807974-1a	31540427	31328931	9.46	9.4	62657862	9398679300	99.33	0.03	96.59	91.19	38.08	63243937	0.9553	34.385	49069900	0.7831
LY3	LY3	Laiyangaiying	Prunus pseudocerasus	4	Laiyang, Shandong	BKDL190807975-1a	37001535	36786844	11.1	11.04	73573688	11036053200	99.42	0.03	96.81	91.65	38.34	73704660	0.9508	40.375	57003546	0.7748
LY4	LY4	Dayeda	Prunus pseudocerasus	4	Laiyang, Shandong	BKDL190807976-1a	31436007	31216944	9.43	9.37	62433888	9365083200	99.3	0.03	96.75	91.61	38.81	61341638	0.9634	34.262	54822042	0.8781
LY5	LY5	Laiyangxiaoyingtao	Prunus pseudocerasus	4	Laiyang, Shandong	BKDL190807977-1a	36507976	36267558	10.95	10.88	72535116	10880267400	99.34	0.03	96.84	91.73	38.22	72850459	0.9521	39.805	55750510	0.7686
LY6	LY6	Daqingye	Prunus pseudocerasus	4	Laiyang, Shandong	BKDL190807978-1a	32418716	32230067	9.73	9.67	64460134	9669020100	99.42	0.03	96.85	91.72	38.49	64954677	0.9553	35.374	50426480	0.7823
LY7	LY7	Hongshouqiu (Beni-Temari)	Prunus avium	2	Laiyang, Shandong	BKDL190807979-1a	35419760	35235434	10.63	10.57	70470868	10570630200	99.48	0.03	96.79	91.81	39	69057863	0.9619	38.672	59759290	0.848
LY8	LY8	Grade Up Satonishiki	Prunus avium	2	Laiyang, Shandong	BKDL190807980-1a	34938889	34721248	10.48	10.42	69442496	10416374400	99.38	0.03	96.81	91.84	39.18	69655703	0.9641	38.108	53384678	0.7688
LY9	LY9	Heishatangjin	Prunus avium	2	Laiyang, Shandong	BKDL190807981-1a	44260153	43916060	13.28	13.17	87832120	13174818000	99.22	0.03	96.03	90.57	39.34	86022650	0.9636	48.2	76205800	0.8676
LY10	LY10	Sour cherry	Prunus cerasus	2	Laiyang, Shandong	BKDL190807982-1a	36131905	35866369	10.84	10.76	71732738	10759910700	99.27	0.03	97.09	92.25	38.71	70555625	0.9508	39.365	58015304	0.8088
LY11	LY11	Bingtangying (Yingji)	Prunus avium	2	Laiyang, Shandong	BKDL190807983-1a	38088142	37874383	11.43	11.36	75748766	11362314900	99.44	0.03	96.3	90.89	39.17	74132038	0.9577	41.569	60839728	0.8032
LY12	LY12	13-33	Prunus avium	2	Laiyang, Shandong	BKDL190807984-1a	30494297	30295465	9.15	9.09	60590930	9088639500	99.35	0.03	96.96	92.02	38.9	59916018	0.9609	33.251	49148806	0.8112
LY13	LY13	Bula	Prunus avium	2	Laiyang, Shandong	BKDL190807985-1a	33248325	33040509	9.97	9.91	66081018	9912152700	99.37	0.03	97	92.16	39.18	64497419	0.9637	36.263	56647344	0.8572
LY14	LY14	Satonishiki	Prunus avium	2	Laiyang, Shandong	BKDL190807986-1a	33983677	33796195	10.2	10.14	67592390	10138858500	99.45	0.03	96.56	91.19	39.16	65260058	0.9445	37.093	57613764	0.8524
LY15	LY15	Japan1	Prunus avium	2	Laiyang, Shandong	BKDL190807987-1a	35001951	34824540	10.5	10.45	69649080	10447362000	99.49	0.03	95.86	89.9	39.09	68200770	0.9649	38.221	59582656	0.8555
LY16	LY16	Japan2	Prunus avium	2	Laiyang, Shandong	BKDL190807988-1a	36876771	36660368	11.06	11	73320736	10998110400	99.41	0.03	96.37	90.87	38.75	73141957	0.9817	40.236	63458614	0.8655
LY17	LY17	Japan3	Prunus avium	2	Laiyang, Shandong	BKDL190807989-1a	38942634	38701831	11.68	11.61	77403662	11610549300	99.38	0.03	96.33	90.8	38.96	74716741	0.9506	42.477	67757528	0.8754
LY18	LY18	Japan4	Prunus avium	2	Laiyang, Shandong	BKDL190807990-1a	36704130	36423190	11.01	10.93	72846380	10926957000	99.23	0.03	95.77	89.78	39.16	71468522	0.9664	39.976	62846738	0.8627
SH1	SH1	Krymsky No.5	-------	2	Shanghai	BKDL190808116-1a	37306722	36946991	11.19	11.08	73893982	11084097300	99.04	0.03	96.17	90.53	38.84	72245312	0.9371	40.551	55520864	0.7514
SH2	SH2	U8-10	Prunus avium	2	Shanghai	BKDL190808117-1a	35321960	35075080	10.6	10.52	70150160	10522524000	99.3	0.03	97.02	92.27	39.45	68106644	0.9542	38.496	61426124	0.8756
SH3	SH3	Russia No.5	Prunus avium	2	Shanghai	BKDL190808118-1a	28278133	28113013	8.48	8.43	56226026	8433903900	99.42	0.03	97.19	92.55	39.14	54776685	0.9588	30.855	47697112	0.8483
SH4	SH4	Techlovan	Prunus avium	2	Shanghai	BKDL190808119-1a	35060750	34833880	10.52	10.45	69667760	10450164000	99.35	0.03	97.01	92.29	39.28	67121026	0.9474	38.232	59633830	0.856
SH5	SH5	Ferrovia (Belge, Maiatica di Taurasi, Noire de Meched)	Prunus avium	2	Shanghai	BKDL190808120-1a	33560208	33407940	10.07	10.02	66815880	10022382000	99.55	0.03	97.14	92.48	39.38	63759553	0.9394	36.667	56684792	0.8484
SH6	SH6	Pingshuntian	Prunus avium	2	Shanghai	BKDL190808121-1a	39229214	39028910	11.77	11.71	78057820	11708673000	99.49	0.03	97.2	92.65	39.3	74768391	0.9418	42.836	66576418	0.8529
SH7	SH7	Karina	Prunus avium	2	Shanghai	BKDL190808122-1a	36864721	36677638	11.06	11	73355276	11003291400	99.49	0.03	96.56	91.32	39.34	70457528	0.9446	40.255	61800552	0.8425
SH8	SH8	Durone Nero	Prunus avium	2	Shanghai	BKDL190808123-1a	31282636	31168894	9.38	9.35	62337788	9350668200	99.64	0.03	96.66	91.4	39.11	59780497	0.9447	34.209	54532288	0.8748
SH9	SH9	Vanda	Prunus avium	2	Shanghai	BKDL190808124-1a	36912158	36748113	11.07	11.02	73496226	11024433900	99.56	0.03	97.02	92.28	39.33	70563992	0.9457	40.333	61774422	0.8405
SH10	SH10	Sylvia (4C-17-31)	Prunus avium	2	Shanghai	BKDL190808125-1a	35240916	35043821	10.57	10.51	70087642	10513146300	99.44	0.03	96.45	91.02	38.84	67797733	0.9491	38.462	59536286	0.8495
SH11	SH11	New Star	Prunus avium	2	Shanghai	BKDL190808126-1a	38811065	38608741	11.64	11.58	77217482	11582622300	99.48	0.04	95.3	89.03	39.31	74271114	0.9483	42.375	65816796	0.8524
SH12	SH12	Xiaoyu	Prunus avium	2	Shanghai	BKDL190808127-1a	42665917	42396676	12.8	12.72	84793352	12719002800	99.37	0.03	96.94	92.06	39.27	82775302	0.9589	46.532	74084988	0.8737
SH13	SH13	Columbia (Benton)	Prunus avium	2	Shanghai	BKDL190808128-1a	38144469	38013704	11.44	11.4	76027408	11404111200	99.66	0.04	95.2	88.44	39.11	73437601	0.9486	41.722	63621354	0.8368
SH14	SH14	Cowiche	Prunus avium	2	Shanghai	BKDL190808129-1a	34752922	34501871	10.43	10.35	69003742	10350561300	99.28	0.03	96.03	90.31	38.91	66176153	0.9421	37.867	57588774	0.8346
SH15	SH15	Nanyo	Prunus avium	2	Shanghai	BKDL190808130-1a	34480423	34283564	10.34	10.29	68567128	10285069200	99.43	0.03	95.54	89.29	39.04	65008695	0.9323	37.628	55504936	0.8095
SH16	SH16	Merchant	Prunus avium	2	Shanghai	BKDL190808131-1a	41138077	40914122	12.34	12.27	81828244	12274236600	99.46	0.03	96.76	91.53	39.09	78452930	0.9431	44.905	70628642	0.8631
SH17	SH17	NY54	Prunus avium	2	Shanghai	BKDL190808132-1a	47406596	47018777	14.22	14.11	94037554	14105633100	99.18	0.03	96.31	90.98	39.11	90303702	0.9438	51.605	77081840	0.8197
SH18	SH18	Canada Giant (Sumgita)	Prunus avium	2	Shanghai	BKDL190808133-1a	28784448	28619006	8.64	8.59	57238012	8585701800	99.43	0.03	97.3	92.83	39.15	54849881	0.9391	31.411	47896316	0.8368
SH19	SH19	Starking Hardy Giant (Starking HG) (Meyer)	Prunus avium	2	Shanghai	BKDL190808134-1a	43868572	43664628	13.16	13.1	87329256	13099388400	99.54	0.03	97.28	92.72	39.06	84023117	0.9456	47.924	74137248	0.8489
SH20	SH20	Zaoganyang	Prunus avium	2	Shanghai	BKDL190808135-1a	34262021	34057615	10.28	10.22	68115230	10217284500	99.4	0.03	96.59	91.35	39.34	65663231	0.9495	37.38	59772792	0.8775
SH21	SH21	Jiao1	Prunus avium	2	Shanghai	BKDL190808136-1a	36280253	36114158	10.88	10.83	72228316	10834247400	99.54	0.03	97.09	92.38	39.01	68799431	0.9353	39.637	59349890	0.8217
SH22	SH22	Celeste (Sumpaca, 13S-24-28)	Prunus avium	2	Shanghai	BKDL190808137-1a	35728985	35464890	10.72	10.64	70929780	10639467000	99.26	0.03	97.08	92.43	39.12	68222640	0.9419	38.924	59172628	0.8342
SH23	SH23	Skeena (13S-42-48)	Prunus avium	2	Shanghai	BKDL190808138-1a	35618167	35465409	10.69	10.64	70930818	10639622700	99.57	0.03	97.23	92.74	38.97	68567811	0.9517	38.925	61732960	0.8703
SH24	SH24	Bigarreau Burlat	Prunus avium	2	Shanghai	BKDL190808139-1a	31178192	30973829	9.35	9.29	61947658	9292148700	99.34	0.03	96.65	91.48	39.16	59727167	0.9516	33.995	54371566	0.8777
SH25	SH25	17	Prunus avium	2	Shanghai	BKDL190808140-1a	31658064	31522428	9.5	9.46	63044856	9456728400	99.57	0.03	96.88	91.94	39.11	60716657	0.9479	34.597	53061262	0.8416
SH26	SH26	Black Tartarian	Prunus avium	2	Shanghai	BKDL190808141-1a	40501737	40151792	12.15	12.05	80303584	12045537600	99.14	0.03	96.92	92.14	38.58	78652396	0.9577	44.068	66312180	0.8258
SH27	SH27	Giant red	Prunus avium	2	Shanghai	BKDL190808142-1a	36792337	36443460	11.04	10.93	72886920	10933038000	99.05	0.03	96.88	92.02	39.03	69745224	0.9403	39.998	61148596	0.839
SH28	SH28	Royal Hazel	Prunus avium	2	Shanghai	BKDL190808143-1a	46560891	46239352	13.97	13.87	92478704	13871805600	99.31	0.03	96.72	91.76	39.25	88205961	0.9374	50.75	75381000	0.8151
SH29	SH29	Mazzard	Prunus avium	2	Shanghai	BKDL190808144-1a	49115027	48934838	14.73	14.68	97869676	14680451400	99.63	0.03	95.77	89.78	38.09	96738805	0.952	53.708	74247990	0.7586
SH30	SH30	Columbia (Benton)	Prunus avium	2	SJTU, shanghai	BKDL190808277-1a	31652364	29331740	9.5	8.8	58663480	8799522000	92.67	0.03	96.19	90.81	39.11	56058470	0.9419	32.193	51531916	0.8784
SH31	SH31	Lapins	Prunus avium	2	SJTU, shanghai	BKDL190808278-1a	35914217	33531664	10.77	10.06	67063328	10059499200	93.37	0.03	96.65	91.47	38.86	64555579	0.9481	36.802	58350452	0.8701
SH32	SH32	Stella	Prunus avium	2	SJTU, shanghai	BKDL190808279-1a	29062767	26467701	8.72	7.94	52935402	7940310300	91.07	0.03	96.43	91.28	38.84	50541171	0.9401	29.049	45179130	0.8535
SH33	SH33	Early Sequoia	Prunus avium	2	Bought in Shanghai, abroad from Australia or Chile	BKDL190808280-1a	23957319	23877042	7.19	7.16	47754084	7163112600	99.66	0.03	96.47	91.18	39.73	41482149	0.8528	26.206	35671792	0.747
SH34	SH34	Honey Bunny	Prunus avium	2	Bought in Shanghai, abroad from Australia or Chile	BKDL190808281-1a	40093754	39974717	12.03	11.99	79949434	11992415100	99.7	0.03	97.09	92.47	39.65	70865932	0.8704	43.874	59904726	0.7493
SH35	SH35	Glenred (Sequoia)	Prunus avium	2	Bought in Shanghai, abroad from Australia or Chile	BKDL190808282-1a	33703429	33605909	10.11	10.08	67211818	10081772700	99.71	0.03	96.82	91.89	40.28	60049893	0.8779	36.884	52920844	0.7874
SH36	SH36	Santina (13S-5-22)	Prunus avium	2	Bought in Shanghai, abroad from Australia or Chile	BKDL190808283-1a	40606575	40518226	12.18	12.16	81036452	12155467800	99.78	0.03	96.69	91.59	39.14	74541059	0.904	44.471	64593218	0.7971
SH37	SH37	Royal Dawn	Prunus avium	2	Bought in Shanghai, abroad from Australia or Chile	BKDL190808284-1a	35847501	35788215	10.75	10.74	71576430	10736464500	99.83	0.03	96.38	90.95	39.61	64532472	0.8871	39.279	57054300	0.7971
SH38	SH38	Royal Lee	Prunus avium	2	Bought in Shanghai, abroad from Australia or Chile	BKDL190808285-1a	41519987	41439071	12.46	12.43	82878142	12431721300	99.81	0.03	96.56	91.31	40.12	71481204	0.8462	45.481	60413700	0.7289
SH39	SH39	Royal Lynn	Prunus avium	2	Bought in Shanghai, abroad from Australia or Chile	BKDL190808286-1a	32803785	32692937	9.84	9.81	65385874	9807881100	99.66	0.03	95.88	89.97	40.08	57151897	0.8573	35.882	48927126	0.7483
TA1	TA1	Taishanzhaoyang	Prunus avium	2	Taian, Shandong	BKDL190807943-1a	38087330	37821470	11.43	11.35	75642940	11346441000	99.3	0.03	95.64	89.59	38.63	74342146	0.9651	41.511	63141876	0.8347
TA2	TA2	Taishanhongri	Prunus avium	2	Taian, Shandong	BKDL190807944-1a	32692513	32513493	9.81	9.75	65026986	9754047900	99.45	0.03	95.91	90.01	38.97	62813369	0.9441	35.685	51893962	0.798
TA3	TA3	Zaodaguo (Рннаакрулноплодна)	Prunus avium	2	Taian, Shandong	BKDL190807945-1a	33087263	32965134	9.93	9.89	65930268	9889540200	99.63	0.03	95.95	90.06	39	64263936	0.9605	36.181	57029422	0.865
TA4	TA4	Qizao	Prunus avium	2	Taian, Shandong	BKDL190807946-1a	32107465	31909133	9.63	9.57	63818266	9572739900	99.38	0.03	96.39	90.88	38.7	62166413	0.9602	35.022	56140330	0.8797
TA5	TA5	Luying NO. 2	Prunus avium	2	Taian, Shandong	BKDL190807947-1a	36862621	36622533	11.06	10.99	73245066	10986759900	99.35	0.03	95.95	90.09	38.98	71990831	0.969	40.195	62686864	0.8559
TA6	TA6	Hongmi	Prunus avium	2	Taian, Shandong	BKDL190807948-1a	35562141	35332932	10.67	10.6	70665864	10599879600	99.36	0.03	95.12	88.59	39.03	69190717	0.9648	38.779	59800270	0.8462
TA7	TA7	Dazi (Black Tartarian)	Prunus avium	2	Taian, Shandong	BKDL190807949-1a	34923743	34761905	10.48	10.43	69523810	10428571500	99.54	0.03	96	90.22	39.08	68087662	0.9641	38.153	59588096	0.8571
TA9	TA9	Naweng (Napoleon, Royal Ann)	Prunus avium	2	Taian, Shandong	BKDL190807951-1a	36228996	35975819	10.87	10.79	71951638	10792745700	99.3	0.03	95.71	89.71	39.61	69930001	0.9544	39.485	58654322	0.8152
TA10	TA10	Maobasuan	Prunus cerasus	2	Taian, Shandong	BKDL190807952-1a	40554386	40298617	12.17	12.09	80597234	12089585100	99.37	0.03	96.26	90.77	38.69	78998541	0.9469	44.229	61036886	0.7573
TA11	TA11	Nanyo	Prunus avium	2	Taian, Shandong	BKDL190807953-1a	40474562	40216496	12.14	12.06	80432992	12064948800	99.36	0.03	96.06	90.36	39.16	77489163	0.9477	44.139	66408286	0.8256
TA12	TA12	Jueze ( Дилемма)	Prunus avium	2	Taian, Shandong	BKDL190807954-1a	40609953	40306750	12.18	12.09	80613500	12092025000	99.25	0.03	96	90.2	39.05	77829848	0.9508	44.238	67148610	0.833
TA13	TA13	Jijia (Валерии Чкалов)	Prunus avium	2	Taian, Shandong	BKDL190807955-1a	39196875	39035085	11.76	11.71	78070170	11710525500	99.59	0.03	96.41	91.11	41.25	65215350	0.8231	42.843	58210022	0.7456
TA15	TA15	Kale	Prunus avium	2	Taian, Shandong	BKDL190807957-1a	36790406	36649920	11.04	10.99	73299840	10994976000	99.62	0.03	96.72	91.43	38.36	73736307	0.9536	40.225	56276432	0.7678
TA16	TA16	Bing	Prunus avium	2	Taian, Shandong	BKDL190807958-1a	40194504	40044701	12.06	12.01	80089402	12013410300	99.63	0.03	96.63	91.21	39.01	77836980	0.9572	43.951	69699262	0.8703
TA17	TA17	Russia No.8	Prunus avium	2	Taian, Shandong	BKDL190807959-1a	49232309	49037519	14.77	14.71	98075038	14711255700	99.6	0.03	96.45	91	39.04	96566924	0.97	53.821	87148240	0.8886
TA18	TA18	Coral Champagne	Prunus avium	2	Taian, Shandong	BKDL190807960-1a	35604473	35429613	10.68	10.63	70859226	10628883900	99.51	0.03	96.58	91.29	39.26	68663782	0.9537	38.886	62333904	0.8797
TA20	TA20	Mahaleb	Prunus mahaleb	2	Taian, Shandong	BKDL190807962-1a	32125389	31976465	9.64	9.59	63952930	9592939500	99.54	0.03	96.21	90.49	38.4	63458171	0.9427	35.096	48097598	0.7521
TA21	TA21	Minnie Royal	Prunus avium	2	Taian, Shandong	BKDL190807963-1a	32334134	32167450	9.7	9.65	64334900	9650235000	99.48	0.03	96.49	91.06	39.06	62083788	0.9489	35.305	55809544	0.8675
TA22	TA22	Royal Lee	Prunus avium	2	Taian, Shandong	BKDL190807964-1a	42443980	42261013	12.73	12.68	84522026	12678303900	99.57	0.03	96.98	91.9	39.01	81442380	0.9475	46.383	73619722	0.871
TA23	TA23	Taishanshanying	Prunus serrulata	2	Taian, Shandong	BKDL190807965-1a	35769099	35505067	10.73	10.65	71010134	10651520100	99.26	0.03	96.99	92.06	38.12	71517740	0.9549	38.968	55329170	0.7792
TA24	TA24	Kordia	Prunus avium	2	Taian, Shandong	BKDL190807966-1a	42537445	42209161	12.76	12.66	84418322	12662748300	99.23	0.03	97.16	92.44	38.95	82296763	0.9598	46.326	74636918	0.8841
TA25	TA25	Boerna	Prunus avium	2	Taian, Shandong	BKDL190807967-1a	32441260	32237320	9.73	9.67	64474640	9671196000	99.37	0.03	96.34	90.8	39.02	63014488	0.9626	35.382	57422654	0.8906
TA26	TA26	Sweetheart (Sumtare, 13S-22-8)	Prunus avium	2	Taian, Shandong	BKDL190807968-1a	31572191	31444943	9.47	9.43	62889886	9433482900	99.6	0.03	96.54	91.22	39.14	61483575	0.9636	34.512	55884644	0.8886
TA27	TA27	Black star	Prunus avium	2	Taian, Shandong	BKDL190807969-1a	33846810	33658102	10.15	10.1	67316204	10097430600	99.44	0.03	97.03	92.23	38.92	66229742	0.9697	36.941	59813472	0.8885
TA28	TA28	Grace Star	Prunus avium	2	Taian, Shandong	BKDL190807970-1a	44798689	44569379	13.44	13.37	89138758	13370813700	99.49	0.03	97.22	92.62	38.56	86938666	0.9622	48.917	78519454	0.8809
V1	V0088	Cypres	Prunus avium	2	France	BKDL190808146-1a	25527249	25370535	7.66	7.61	50741070	7611160500	99.39	0.03	96.44	91.16	38.98	48626796	0.9411	27.845	41836226	0.8245
V2	V0089	Bruelles	Prunus avium	2	France	BKDL190808147-1a	32122087	32033813	9.64	9.61	64067626	9610143900	99.73	0.03	96.67	91.58	39.38	62328052	0.9584	35.158	56505806	0.882
V3	V0167	Guigne noire de Boccard	Prunus avium	2	France	BKDL190808148-1a	36781627	36596110	11.03	10.98	73192220	10978833000	99.5	0.03	96.33	91.05	39.32	70415901	0.9449	40.166	60146492	0.8218
V4	V0175	Kassins Frühe	Prunus avium	2	France	BKDL190808149-1a	35611746	35456509	10.68	10.64	70913018	10636952700	99.56	0.03	97.05	92.42	39.04	68437025	0.9475	38.915	60118456	0.8478
V5	V0254	Ohio Beauty	Prunus avium	2	France	BKDL190808150-1a	27653543	27574302	8.3	8.27	55148604	8272290600	99.71	0.03	96.35	90.88	39.3	54343478	0.971	30.264	49435960	0.8964
V6	V0262	Bigarreau Maria Gaucher	Prunus avium	2	France	BKDL190808151-1a	32938969	32833742	9.88	9.85	65667484	9850122600	99.68	0.03	95.58	89.47	39.39	64224716	0.9653	36.036	58866388	0.8964
V7	V0284	Vernon	Prunus avium	2	France	BKDL190808152-1a	29446657	29370189	8.83	8.81	58740378	8811056700	99.74	0.03	96.56	91.33	39.05	57282665	0.9606	32.235	51583954	0.8782
V8	V0305	Etienne Thuilleaux	Prunus avium	2	France	BKDL190808153-1a	28930824	28824258	8.68	8.65	57648516	8647277400	99.63	0.03	96.55	91.35	39.2	56704761	0.97	31.636	51757964	0.8978
V9	V0372	Précoce de Isigny	Prunus avium	2	France	BKDL190808154-1a	35881720	35715888	10.76	10.71	71431776	10714766400	99.54	0.03	96.06	90.38	39.31	70311098	0.9706	39.2	62436102	0.8741
V10	V0892	Bigarreau de Mai	Prunus avium	2	France	BKDL190808155-1a	39362865	39303406	11.81	11.79	78606812	11791021800	99.85	0.03	96.59	91.37	39.05	77102746	0.9676	43.137	70457424	0.8963
V11	V0896	Bigarreau Courte Queue	Prunus avium	2	France	BKDL190808156-1a	35631162	35490867	10.69	10.65	70981734	10647260100	99.61	0.03	96.74	91.81	39.62	69582702	0.9675	38.953	62810050	0.8849
V12	V0897	Cristobalina	Prunus avium	2	France	BKDL190808157-1a	34494065	34340875	10.35	10.3	68681750	10302262500	99.56	0.03	97.14	92.62	38.8	67911833	0.9745	37.691	61151324	0.8904
V13	V0935	Bigarreau Guillaume	Prunus avium	2	France	BKDL190808158-1a	43613258	43533420	13.08	13.06	87066840	13060026000	99.82	0.03	96.47	91.11	39.52	85350839	0.9683	47.78	77778242	0.8933
V14	V1884	Napoleon (Royal Ann)	Prunus avium	2	France	BKDL190808159-1a	34805622	34632085	10.44	10.39	69264170	10389625500	99.5	0.03	96.59	91.52	39.16	65721507	0.9297	38.01	55152760	0.7963
V15	V1320	Durona prima di Vignola	Prunus avium	2	France	BKDL190808160-1a	28084719	27958258	8.43	8.39	55916516	8387477400	99.55	0.03	96.44	91.14	39.19	53575571	0.9414	30.685	45463968	0.8131
V16	V1406	Große Schwarze Knorpel	Prunus avium	2	France	BKDL190808161-1a	32662506	32530963	9.8	9.76	65061926	9759288900	99.6	0.03	96.74	91.64	38.92	64059907	0.9702	35.704	58311764	0.8963
V17	V1518	Merton Crane	Prunus avium	2	France	BKDL190808162-1a	31643542	31492138	9.49	9.45	62984276	9447641400	99.52	0.03	97.03	92.36	38.77	61835115	0.9676	34.564	54609136	0.867
V18	V1607	Noire de Meched	Prunus avium	2	France	BKDL190808163-1a	37913637	37771024	11.37	11.33	75542048	11331307200	99.62	0.03	97.2	92.68	38.85	74208002	0.9684	41.455	66817376	0.8845
V19	V1678	Merveille de Saint-Genis-Laval	Prunus avium	2	France	BKDL190808164-1a	32029267	31915146	9.61	9.57	63830292	9574543800	99.64	0.03	96.97	92.25	39.28	62648173	0.969	35.028	55604604	0.8711
V20	V1713	Bing	Prunus avium	2	France	BKDL190808165-1a	33806522	33733178	10.14	10.12	67466356	10119953400	99.78	0.03	96.17	90.61	39.02	66367401	0.9708	37.024	59325168	0.8793
V21	V1741	Larian	Prunus avium	2	France	BKDL190808166-1a	38844499	38762804	11.65	11.63	77525608	11628841200	99.79	0.03	96.08	90.35	39.03	76662064	0.9761	42.544	69276722	0.8936
V22	V1877	Géant di Hedelfingen	Prunus avium	2	France	BKDL190808167-1a	38332531	38195506	11.5	11.46	76391012	11458651800	99.64	0.03	95.62	89.53	40.03	71836422	0.9282	41.921	65907820	0.8628
V23	V1891	Chalonnaise N 2	Prunus avium	2	France	BKDL190808168-1a	135941273	135421962	40.78	40.63	270843924	40626588600	99.62	0.03	96.9	92.19	39.38	266480785	0.9705	148.631	238584356	0.8809
V24	V1906	Scwecja A	Prunus avium	2	France	BKDL190808169-1a	38492570	38408516	11.55	11.52	76817032	11522554800	99.78	0.03	97.18	92.56	38.99	75825082	0.9738	42.155	69470134	0.9044
V25	V1927	Stark Hardy Giant	Prunus avium	2	France	BKDL190808170-1a	38525014	38417810	11.56	11.53	76835620	11525343000	99.72	0.03	96.08	90.4	39.01	72600853	0.9264	42.165	60206416	0.7836
V26	V1931	Rainier	Prunus avium	2	France	BKDL190808171-1a	39870400	39722539	11.96	11.92	79445078	11916761700	99.63	0.03	96.95	92.29	39.14	78207537	0.9709	43.597	71016964	0.8939
V27	V2033	Bigarreau Camus de Venasque	Prunus avium	2	France	BKDL190808172-1a	36826995	36702721	11.05	11.01	73405442	11010816300	99.66	0.03	97	92.36	39.39	71944937	0.9664	40.283	64047020	0.8725
V28	V2049	Vittoria	Prunus avium	2	France	BKDL190808173-1a	38352304	38276700	11.51	11.48	76553400	11483010000	99.8	0.03	96.26	90.75	38.93	75475160	0.9739	42.01	68084762	0.8894
V29	V2066	Vista	Prunus avium	2	France	BKDL190808174-1a	31262173	31152749	9.38	9.35	62305498	9345824700	99.65	0.03	96.52	91.23	39.23	61433160	0.9731	34.191	55276208	0.8872
V30	V2076	Bada	Prunus avium	2	France	BKDL190808175-1a	22265019	22169715	6.68	6.65	44339430	6650914500	99.57	0.03	96.2	90.65	39.02	43655799	0.9707	24.332	38244920	0.8625
V31	V2078	Lambert	Prunus avium	2	France	BKDL190808176-1a	27774975	27688611	8.33	8.31	55377222	8306583300	99.69	0.03	96.99	92.33	39.39	53810079	0.9559	30.389	48026550	0.8673
V32	V2229	Noire Vatilleu	Prunus avium	2	France	BKDL190808177-1a	24699455	24553372	7.41	7.37	49106744	7366011600	99.41	0.03	96.31	90.9	39.14	45923166	0.9153	26.948	37480044	0.7632
V33	V2472	Duroni 3 (Durone Nero 3)	Prunus avium	2	France	BKDL190808178-1a	28027294	27896589	8.41	8.37	55793178	8368976700	99.53	0.03	96.21	90.66	38.64	54549496	0.9645	30.618	47563604	0.8525
V34	V2482	30773	Prunus avium	2	France	BKDL190808179-1a	28665235	28584678	8.6	8.58	57169356	8575403400	99.72	0.03	96.4	91	39.74	55166180	0.9543	31.373	51192170	0.8954
V35	V2509	Kordia (Techlovicka II, Attika®)	Prunus avium	2	France	BKDL190808180-1a	39182903	39045654	11.75	11.71	78091308	11713696200	99.65	0.03	96.55	91.45	39.02	74589415	0.9384	42.854	62308004	0.7979
V36	V2548	Giorgia	Prunus avium	2	France	BKDL190808181-1a	33277929	33151626	9.98	9.95	66303252	9945487800	99.62	0.03	97	92.39	38.9	65420476	0.9734	36.385	58342096	0.8799
V37	V2597	O.T.E.A	Prunus avium	2	France	BKDL190808182-1a	24828414	24730837	7.45	7.42	49461674	7419251100	99.61	0.03	95.63	89.72	38.95	48394081	0.9651	27.143	43633448	0.8822
V38	V2772	Cerna	Prunus avium	2	France	BKDL190808183-1a	33955270	33877950	10.19	10.16	67755900	10163385000	99.77	0.03	96.99	92.23	39.57	64982917	0.9476	37.183	59349028	0.8759
V39	V2775	Rubin	Prunus avium	2	France	BKDL190808184-1a	34497220	34436972	10.35	10.33	68873944	10331091600	99.83	0.03	96.47	91.11	38.8	67849342	0.9722	37.796	60906980	0.8843
V40	V2865	Imperiale blancale	Prunus avium	2	France	BKDL190808185-1a	25450006	25393706	7.64	7.62	50787412	7618111800	99.78	0.03	96.16	90.61	38.94	49777273	0.9668	27.871	43169350	0.85
V41	V2903	Graffioni del Piemonte	Prunus avium	2	France	BKDL190808186-1a	27570794	27382621	8.27	8.21	54765242	8214786300	99.32	0.04	95.31	89.12	38.91	51315309	0.9172	30.054	43222866	0.7892
V42	V2918	7616-4’	Prunus avium	2	France	BKDL190808187-1a	28836531	28765709	8.65	8.63	57531418	8629712700	99.75	0.03	96.5	91.21	39.52	55756328	0.9561	31.572	51158726	0.8892
V43	V2965	Schmidt	Prunus avium	2	France	BKDL190808188-1a	26126291	26049479	7.84	7.81	52098958	7814843700	99.71	0.03	96.79	91.81	38.84	50981921	0.9639	28.59	44262436	0.8496
V44	V2977	Margit	Prunus avium	2	France	BKDL190808189-1a	28379030	28330154	8.51	8.5	56660308	8499046200	99.83	0.03	96.14	90.48	38.84	55551136	0.966	31.094	49344478	0.8709
V45	V2978	Kavics (H 165)	Prunus avium	2	France	BKDL190808190-1a	24712705	24629465	7.41	7.39	49258930	7388839500	99.66	0.03	96.55	91.29	38.84	48558858	0.9724	27.032	44199120	0.8973
V46	V2980	Katalin	Prunus avium	2	France	BKDL190808191-1a	20857601	20790073	6.26	6.24	41580146	6237021900	99.68	0.03	96.84	92.04	38.92	40859094	0.9691	22.818	37193368	0.8945
V47	V2981	Valerii Chkalov (Valerij Chkalov, Валерій Чкалов)	Prunus avium	2	France	BKDL190808192-1a	29493081	29438002	8.85	8.83	58876004	8831400600	99.81	0.03	96.43	91.08	38.91	58164760	0.9749	32.309	52871158	0.898
V48	V3040	Hartland	Prunus avium	2	France	BKDL190808193-1a	40442610	40348044	12.13	12.1	80696088	12104413200	99.77	0.03	96.2	90.75	38.91	79157202	0.9682	44.284	71712700	0.8887
V49	V3042	Royalton	Prunus avium	2	France	BKDL190808194-1a	17939157	17890018	5.38	5.37	35780036	5367005400	99.73	0.03	96.75	91.76	38.97	35181553	0.9697	19.635	32172168	0.8992
V50	V3075	Satonishiki	Prunus avium	2	France	BKDL190808195-1a	23736008	23642998	7.12	7.09	47285996	7092899400	99.61	0.03	96.62	91.58	39.03	46557515	0.9711	25.949	42428838	0.8973
V51	V3082	Nanyo	Prunus avium	2	France	BKDL190808196-1a	30692893	30599505	9.21	9.18	61199010	9179851500	99.7	0.03	96.49	91.24	39.12	60500434	0.9759	33.584	55546394	0.9076
V52	V3094	Ferprime (Primulat®)	Prunus avium	2	France	BKDL190808197-1a	39768947	39573740	11.93	11.87	79147480	11872122000	99.51	0.04	95.06	88.72	39.22	75012876	0.9326	43.434	65159718	0.8233
V53	V3142	Rippert Botond	Prunus avium	2	France	BKDL190808198-1a	28181389	28024412	8.45	8.41	56048824	8407323600	99.44	0.03	96.41	91.04	38.89	53261950	0.9302	30.758	44581872	0.7954
V54	V3382	Fertard	Prunus avium	2	France	BKDL190808199-1a	30595317	30543193	9.18	9.16	61086386	9162957900	99.83	0.03	96.62	91.39	39.41	59467362	0.9596	33.522	54525518	0.8926
V55	V3694	INRA V3694 ('Dure de Sauve')	Prunus avium	2	France	BKDL190808200-1a	25687550	25600012	7.71	7.68	51200024	7680003600	99.66	0.03	96.59	91.39	38.95	49895095	0.9614	28.097	45432724	0.8874
V56	V3856	Saint Grorges	Prunus avium	2	France	BKDL190808201-1a	25878877	25812483	7.76	7.74	51624966	7743744900	99.74	0.04	94.65	87.71	38.76	50602809	0.9628	28.33	44638702	0.8647
V57	V3863	Bigarreau Noir de Ecully	Prunus avium	2	France	BKDL190808202-1a	24042304	23933653	7.21	7.18	47867306	7180095900	99.55	0.03	96.56	91.33	38.89	45829317	0.9395	26.268	39387656	0.8229
V58	V4076	Blanchere	Prunus avium	2	France	BKDL190808203-1a	27470912	27410525	8.24	8.22	54821050	8223157500	99.78	0.03	96.02	90.33	38.81	53711668	0.9667	30.084	47656260	0.8693
V59	V4081	Blancale Precoce	Prunus avium	2	France	BKDL190808204-1a	26148663	26112969	7.84	7.83	52225938	7833890700	99.86	0.03	96.12	90.36	38.58	51069971	0.9643	28.66	46297854	0.8865
V60	V4089	Juin ('Bigarreau de Juin')	Prunus avium	2	France	BKDL190808205-1a	21105507	21030550	6.33	6.31	42061100	6309165000	99.64	0.03	96.22	90.73	38.92	41244146	0.9667	23.082	36883308	0.8769
V61	V4094	Targonnais	Prunus avium	2	France	BKDL190808206-1a	29789463	29738504	8.94	8.92	59477008	8921551200	99.83	0.03	96.17	90.55	38.74	58101479	0.9626	32.639	51357406	0.8635
V62	V4096	Le cardan	Prunus avium	2	France	BKDL190808207-1a	29221031	29153959	8.77	8.75	58307918	8746187700	99.77	0.03	96.25	90.73	38.7	57173259	0.9675	31.998	50598190	0.8678
V63	V4097	Belliquette	Prunus avium	2	France	BKDL190808208-1a	25403818	25332288	7.62	7.6	50664576	7599686400	99.72	0.03	96.34	90.94	39.01	49730699	0.9679	27.803	44246620	0.8733
V64	V4098	Abouriou	Prunus avium	2	France	BKDL190808209-1a	31633184	31582809	9.49	9.47	63165618	9474842700	99.84	0.03	96.36	90.94	39.22	61995703	0.9668	34.663	55731592	0.8823
V65	V4102	Xapata	Prunus avium	2	France	BKDL190808210-1a	25931499	25850893	7.78	7.76	51701786	7755267900	99.69	0.03	96.61	91.5	38.99	50764755	0.9673	28.372	45899522	0.8878
V66	V4104	Medge (Blancale Tardive Medge)	Prunus avium	2	France	BKDL190808211-1a	17650833	17598105	5.3	5.28	35196210	5279431500	99.7	0.03	96.56	91.36	39.03	34639947	0.97	19.315	31342066	0.8905
V67	V4105	Caillou	Prunus avium	2	France	BKDL190808212-1a	23740707	23669287	7.12	7.1	47338574	7100786100	99.7	0.03	96.61	91.52	38.87	46486338	0.9684	25.978	42258804	0.8927
V68	V4107	INRA V3858 ('Bigarreau Coeur de Pigeon')	Prunus avium	2	France	BKDL190808213-1a	26654379	26561234	8	7.97	53122468	7968370200	99.65	0.03	96.3	90.82	38.87	52531563	0.9755	29.152	47602438	0.8961
V69	V4115	Grosse blanche de Verchocq	Prunus avium	2	France	BKDL190808214-1a	31513908	31390137	9.45	9.42	62780274	9417041100	99.61	0.03	97	92.31	38.91	62005671	0.9733	34.452	54993042	0.876
V70	V4119	Gascogne tardive de Seninghem (Gascogne Seninghem)	Prunus avium	2	France	BKDL190808215-1a	25024354	24970334	7.51	7.49	49940668	7491100200	99.78	0.03	96.97	92.12	38.88	49059139	0.9685	27.406	44598640	0.893
V71	V4122	Bigarreau Hatif productif	Prunus avium	2	France	BKDL190808216-1a	25193768	25118950	7.56	7.54	50237900	7535685000	99.7	0.03	96.95	92.22	38.97	49280171	0.9665	27.569	44480522	0.8854
V72	V4123	Cacouanne blanche	Prunus avium	2	France	BKDL190808217-1a	20579841	20507799	6.17	6.15	41015598	6152339700	99.65	0.03	96.32	90.91	39.08	40027624	0.9608	22.508	35378128	0.8626
V73	V4127	Franc Tellier	Prunus avium	2	France	BKDL190808218-1a	25518400	25441796	7.66	7.63	50883592	7632538800	99.7	0.03	97.05	92.41	38.95	50127170	0.9724	27.923	45881964	0.9017
V74	V4137	Versaillaise	Prunus avium	2	France	BKDL190808219-1a	26687280	26583732	8.01	7.98	53167464	7975119600	99.61	0.03	96.53	91.31	38.8	52234608	0.9694	29.177	47099492	0.8859
V75	V4154	Bigarreau Saint Bruno	Prunus avium	2	France	BKDL190808220-1a	28929891	28853935	8.68	8.66	57707870	8656180500	99.74	0.03	97.05	92.41	38.75	56626218	0.9684	31.668	51481404	0.8921
V76	V4249	Jerusalem	Prunus avium	2	France	BKDL190808221-1a	25415726	25333150	7.62	7.6	50666300	7599945000	99.68	0.03	96.68	91.57	38.71	49162736	0.9555	27.804	43871488	0.8659
V77	V4254	Première	Prunus avium	2	France	BKDL190808222-1a	24459631	24387722	7.34	7.32	48775444	7316316600	99.71	0.03	96.59	91.36	39	47435176	0.9579	26.767	42200366	0.8652
V78	V4560	Belle du Berry	Prunus avium	2	France	BKDL190808223-1a	28967773	28866585	8.69	8.66	57733170	8659975500	99.65	0.03	96.96	92.2	39.06	56653415	0.9678	31.682	51889258	0.8988
V79	V1903	Van	Prunus avium	2	France	BKDL190808224-1a	22666678	22609085	6.8	6.78	45218170	6782725500	99.75	0.03	96.37	90.96	39.48	44263345	0.9652	24.814	40749584	0.9012
V80	V2017	Summit	Prunus avium	2	France	BKDL190808225-1a	26787275	26680101	8.04	8	53360202	8004030300	99.6	0.03	97.03	92.43	39.27	51354407	0.9457	29.283	45434530	0.8515
V81	V2180	Lapins	Prunus avium	2	France	BKDL190808226-1a	21986648	21915299	6.6	6.57	43830598	6574589700	99.68	0.03	95.8	89.59	39.41	42671177	0.9585	24.053	38538848	0.8793
V82	V2155	Garnet®	Prunus avium	2	France	BKDL190808227-1a	22054403	21970630	6.62	6.59	43941260	6591189000	99.62	0.03	96.27	90.78	39.16	43340899	0.9729	24.114	39286600	0.8941
V83	V2465	Sweetheart (Sumtare, 13S- 22-8)	Prunus avium	2	France	BKDL190808228-1a	27651849	27556471	8.3	8.27	55112942	8266941300	99.66	0.03	96.95	92.3	39.67	53980189	0.9661	30.244	49789314	0.9034
V84	V3112	Ferlizac	Prunus avium	2	France	BKDL190808229-1a	33391222	33156277	10.02	9.95	66312554	9946883100	99.3	0.03	96.95	92.21	38.68	64448451	0.9564	36.39	56362774	0.85
V85	V3115	Ferdiva	Prunus avium	2	France	BKDL190808230-1a	20618129	20566544	6.19	6.17	41133088	6169963200	99.75	0.03	96.33	90.87	39.11	39710659	0.95	22.573	35743416	0.869
V86	V3239	Ferdouce	Prunus avium	2	France	BKDL190808231-1a	26843389	26714938	8.05	8.01	53429876	8014481400	99.52	0.03	95.63	89.78	38.97	51136242	0.9401	29.321	43162096	0.8078
V87	V3295	Agoudel (Délice de Malicorne®)	Prunus avium	2	France	BKDL190808232-1a	28214404	28095992	8.46	8.43	56191984	8428797600	99.58	0.03	96.78	91.8	38.97	53162020	0.9277	30.837	44036328	0.7837
V88	V3387	Folfer®	Prunus avium	2	France	BKDL190808233-1a	26930345	26805425	8.08	8.04	53610850	8041627500	99.54	0.03	96.66	91.69	39.47	51572863	0.9485	29.42	46018182	0.8584
V89	V4643	Temprana de Sot	Prunus avium	2	France	BKDL190808234-1a	28695246	28604376	8.61	8.58	57208752	8581312800	99.68	0.03	97.06	92.48	39.75	55995672	0.9624	31.395	50296184	0.8792
V90	V3668	Ambrunés	Prunus avium	2	France	BKDL190808235-1a	25270436	25192418	7.58	7.56	50384836	7557725400	99.69	0.03	96.84	91.97	39.31	49255845	0.9632	27.65	44273734	0.8787
V91	V2080	Stella	Prunus avium	2	France	BKDL190808236-1a	22501079	22415922	6.75	6.72	44831844	6724776600	99.62	0.03	96.73	91.69	39.02	43292107	0.9475	24.602	37490606	0.8362
V92	V3291	Emperor Francis (Kaiser Franz Kirsche, Kaiser Franz)	Prunus avium	2	France	BKDL190808237-1a	22325305	22261392	6.7	6.68	44522784	6678417600	99.71	0.03	97.06	92.45	39.21	43058830	0.9536	24.433	38776198	0.8709
V93	V1933	Angela	Prunus avium	2	France	BKDL190808238-1a	24542345	24441325	7.36	7.33	48882650	7332397500	99.59	0.03	96.53	91.47	40.02	48234346	0.9733	26.825	43068720	0.8811
V94	V2502	Sweet Ann	Prunus avium	2	France	BKDL190808239-1a	28601574	28486096	8.58	8.55	56972192	8545828800	99.6	0.03	96.69	91.78	39.94	56254449	0.9733	31.265	50297194	0.8828
V95	V4087	Olivette	Prunus avium	2	France	BKDL190808240-1a	20738901	20670413	6.22	6.2	41340826	6201123900	99.67	0.03	95.35	89.11	40.02	40258280	0.958	22.687	35673126	0.8629
V96	L4010	missing	Prunus avium	2	France	BKDL190808241-1a	30887233	30812942	9.27	9.24	61625884	9243882600	99.76	0.03	96.6	91.47	40.64	57777757	0.9146	33.819	49622148	0.8052
V97	L4121	missing	Prunus avium	2	France	BKDL190808242-1a	31216906	31174253	9.37	9.35	62348506	9352275900	99.86	0.03	96.09	90.37	39.8	57244793	0.8949	34.215	47815056	0.7669
V98	L4223	missing	Prunus avium	2	France	BKDL190808243-1a	26222381	26176904	7.87	7.85	52353808	7853071200	99.83	0.03	96.34	90.93	40.5	49752511	0.9371	28.73	45066096	0.8608
V99	V1813	Pontavium-Fercahun	Prunus avium	2	France	BKDL190808244-1a	29999984	29943595	9	8.98	59887190	8983078500	99.81	0.03	96.3	90.84	40.14	57908136	0.951	32.864	50963246	0.851
V100	V2844	Tabel Edabriz	Prunus cerasus	4	France	BKDL190808245-1a	33237841	33156859	9.97	9.95	66313718	9947057700	99.76	0.03	97.13	92.58	38.94	64986750	0.949	36.391	53422368	0.8056
V101	V4003	Victor	Prunus cerasus	4	France	BKDL190808246-1a	19309519	19255086	5.79	5.78	38510172	5776525800	99.72	0.03	96.42	91.05	39.12	37442221	0.9415	21.133	31002916	0.8051
V102	V3940	Ferci Pontaleb	Prunus mahaleb	2	France	BKDL190808247-1a	30137189	30090612	9.04	9.03	60181224	9027183600	99.85	0.03	96.59	91.27	38.7	58986425	0.9327	33.026	44265782	0.7355
V103	V0090	Gros Guin de Coeur	P× gondouinii	4	France	BKDL190808248-1a	29983972	29866649	9	8.96	59733298	8959994700	99.61	0.03	96.23	90.58	38.91	58242303	0.9512	32.78	50556174	0.8464
V104	V0399	Belle de Varennes	P× gondouinii	4	France	BKDL190808249-1a	29425301	29333700	8.83	8.8	58667400	8800110000	99.69	0.03	95.62	89.47	39.28	55831908	0.9254	32.195	47322124	0.8066
V105	V1776	Cerise d'Olivet Tardive	P× gondouinii	4	France	BKDL190808250-1a	31875972	31825332	9.56	9.55	63650664	9547599600	99.84	0.03	96.59	91.31	39.2	61602532	0.9425	34.93	52704664	0.828
V106	V1777	Cerise d'Olivet Hâtive	P× gondouinii	4	France	BKDL190808251-1a	24108417	24048687	7.23	7.21	48097374	7214606100	99.75	0.03	96.73	91.59	39.19	46180544	0.9335	26.394	39410570	0.8194
V107	V3861	Belle Magnifique	P× gondouinii	4	France	BKDL190808252-1a	24842505	24758784	7.45	7.43	49517568	7427635200	99.66	0.03	96.94	92.14	39.36	47729916	0.939	27.174	41446232	0.837
V108	V4084	Cerise acide (Mimbielle)	P× gondouinii	4	France	BKDL190808253-1a	32472517	32356300	9.74	9.71	64712600	9706890000	99.64	0.03	97.03	92.33	39.95	61413214	0.9203	35.512	51056962	0.789
V109	V4251	Betorgue	P× gondouinii	4	France	BKDL190808254-1a	26616879	26519761	7.99	7.96	53039522	7955928300	99.64	0.03	95.45	89.22	38.9	51013319	0.9421	29.107	44696884	0.8427
V110	V2109	Cerise de Toussaint	P× gondouinii	4	France	BKDL190808255-1a	28120557	28032195	8.44	8.41	56064390	8409658500	99.69	0.03	96.25	90.74	39.09	53712674	0.928	30.767	44901572	0.8009
V111	V0603	Ferracida	Prunus cerasus	4	France	BKDL190808256-1a	31483296	31378924	9.44	9.41	62757848	9413677200	99.67	0.03	97.14	92.54	39.27	60313659	0.9308	34.44	50211618	0.8001
V112	V0929	Griotte de Provence	Prunus cerasus	4	France	BKDL190808257-1a	24165933	24094706	7.25	7.23	48189412	7228411800	99.71	0.03	96.97	92.13	39.43	45738826	0.9188	26.445	38064068	0.7899
V113	V1789	Schattenmorelle	Prunus cerasus	4	France	BKDL190808258-1a	29051465	28983099	8.72	8.69	57966198	8694929700	99.76	0.03	96.66	91.44	39.08	56697042	0.9475	31.81	47009082	0.811
V114	V2037	Griotte Layat	Prunus cerasus	4	France	BKDL190808259-1a	26173893	26106233	7.85	7.83	52212466	7831869900	99.74	0.03	96.66	91.44	39.38	50747611	0.9445	28.653	42659372	0.817
V115	V4065	Cerise Royale Tardive	Prunus cerasus	4	France	BKDL190808260-1a	19394903	19269955	5.82	5.78	38539910	5780986500	99.36	0.03	96.86	91.99	39.41	36736038	0.9284	21.15	30874300	0.8011
V116	V4071	Triaux de Fondettes	Prunus cerasus	4	France	BKDL190808261-1a	32222718	32095259	9.67	9.63	64190518	9628577700	99.6	0.03	96.09	90.55	39.43	61547645	0.9461	35.226	54714536	0.8524
V117	V4072	Griotte Jaune d'Ollens	Prunus cerasus	4	France	BKDL190808262-1a	23700410	23549013	7.11	7.06	47098026	7064703900	99.36	0.03	96.73	91.84	39.5	44751654	0.9371	25.846	39275548	0.8339
V118	V4078	Gros guin noir de Gironde	Prunus cerasus	4	France	BKDL190808263-1a	27865438	27716846	8.36	8.32	55433692	8315053800	99.47	0.03	96.52	91.27	38.95	53959449	0.9494	30.42	46549500	0.8397
V119	V4085	Cerise Cure	Prunus cerasus	4	France	BKDL190808264-1a	47630228	47492520	14.29	14.25	94985040	14247756000	99.71	0.03	97.09	92.32	38.66	94186186	0.9601	52.125	76436448	0.8047
V120	V4090	Anglaise Hâtive	Prunus cerasus	4	France	BKDL190808265-1a	33197483	33010497	9.96	9.9	66020994	9903149100	99.44	0.03	95.75	89.77	38.56	64090425	0.9406	36.23	53330638	0.8078
V121	V4091	Griotte de Moissac	Prunus cerasus	4	France	BKDL190808266-1a	36872478	36685820	11.06	11.01	73371640	11005746000	99.49	0.03	96.97	92.22	38.97	70469221	0.9308	40.264	56848990	0.7748
V122	V4110	Cerise de Moncheaux	Prunus cerasus	4	France	BKDL190808267-1a	35051492	34846244	10.52	10.45	69692488	10453873200	99.41	0.03	97.02	92.34	39.16	67081123	0.9356	38.245	56292550	0.8077
V123	V4120	Griotte précoce	Prunus cerasus	4	France	BKDL190808268-1a	28622993	28479098	8.59	8.54	56958196	8543729400	99.5	0.03	96.36	90.94	38.85	55019617	0.9352	31.257	44023116	0.7729
V124	V4144	Maynard	Prunus cerasus	4	France	BKDL190808269-1a	33094263	33017897	9.93	9.91	66035794	9905369100	99.77	0.03	96.35	90.94	39.09	64754448	0.9603	36.239	56818158	0.8604
V125	V4148	Griotte du Lyonnais	Prunus cerasus	4	France	BKDL190808270-1a	40906156	40739869	12.27	12.22	81479738	12221960700	99.59	0.03	95.76	89.94	39.41	77054575	0.9166	44.714	59945544	0.7357
V126	V4150	Griotte fleur précoce	Prunus cerasus	4	France	BKDL190808271-1a	32714487	32586985	9.81	9.78	65173970	9776095500	99.61	0.03	97.03	92.36	39.7	62863317	0.934	35.766	51554758	0.791
V127	v2331	Pandy	Prunus cerasus	4	France	BKDL190808272-1a	27862720	27699574	8.36	8.31	55399148	8309872200	99.41	0.03	96.33	90.94	38.93	53877934	0.9423	30.401	43138836	0.7787
V128	V1896	Oblacinska	Prunus cerasus	4	France	BKDL190808273-1a	43135228	43054542	12.94	12.92	86109084	12916362600	99.81	0.03	96.11	90.41	38.74	83696846	0.9426	47.254	68687912	0.7977
V129	V2023	NorthStar	Prunus cerasus	4	France	BKDL190808274-1a	37883739	37792075	11.37	11.34	75584150	11337622500	99.76	0.03	96.16	90.56	39.69	73532328	0.9605	41.478	67213676	0.8893
V130	V2108	Erdi Botermo	Prunus cerasus	4	France	BKDL190808275-1a	40396539	40184732	12.12	12.06	80369464	12055419600	99.48	0.03	95.59	89.72	39.34	77048875	0.931	44.104	60517008	0.753
V131	V2210	Ujfehertoi Furtos (P2)	Prunus cerasus	4	France	BKDL190808276-1a	39767975	39670045	11.93	11.9	79340090	11901013500	99.75	0.03	96.31	90.75	39.19	76135381	0.9319	43.54	63708824	0.803
WF1	WF1	Mashhad Black	Prunus avium	2	Weifang, Shandong	BKDL190807971-1a	35534531	35306936	10.66	10.59	70613872	10592080800	99.36	0.03	96.61	91.3	38.74	69446825	0.9692	38.751	61829544	0.8756
WF2	WF2	Linda	Prunus avium	2	Weifang, Shandong	BKDL190807972-1a	31260697	31084155	9.38	9.33	62168310	9325246500	99.44	0.03	96.64	91.36	39.08	60206159	0.9534	34.116	54128222	0.8707
XA1	XA1	Meili	Prunus cerasus	4	Xi'an, Shaanxi	BKDL190808077-1a	30960601	30868285	9.29	9.26	61736570	9260485500	99.7	0.03	96.78	91.68	38.9	60333339	0.9435	33.879	49304486	0.7986
XA2	XA2	Aode	Prunus cerasus	4	Xi'an, Shaanxi	BKDL190808078-1a	41115724	40958732	12.33	12.29	81917464	12287619600	99.62	0.03	96.92	92.09	38.91	80677032	0.9581	44.954	66044682	0.8062
XA3	XA3	Aojie	Prunus cerasus	4	Xi'an, Shaanxi	BKDL190808079-1a	38057046	37963903	11.42	11.39	75927806	11389170900	99.76	0.03	97.21	92.55	38.91	73961939	0.9456	41.667	61735322	0.8131
XA4	XA4	Meilei	Prunus cerasus	4	Xi'an, Shaanxi	BKDL190808080-1a	37557363	37425113	11.27	11.23	74850226	11227533900	99.65	0.03	96.71	91.69	39.03	74004743	0.9556	41.076	57126620	0.7632
XA5	XA5	Qinlingmanao	Prunus pseudocerasus	4	Xi'an, Shaanxi	BKDL190808081-1a	35696227	35609218	10.71	10.68	71218436	10682765400	99.76	0.03	97.31	92.69	38.63	71508351	0.9535	39.083	52317448	0.7346
XA6	XA6	Jimei	Prunus avium	2	Xi'an, Shaanxi	BKDL190808082-1a	40000736	39917149	12	11.98	79834298	11975144700	99.79	0.03	97.13	92.4	39.18	77511034	0.9558	43.811	70067182	0.8777
XA7	XA7	Mahaleb CDR-1	Prunus mahaleb	2	Xi'an, Shaanxi	BKDL190808083-1a	40135664	39972323	12.04	11.99	79944646	11991696900	99.59	0.03	96.71	91.67	40.09	70158387	0.8335	43.871	46622738	0.5832
XA8	XA8	Mahaleb CDR-2	Prunus mahaleb	2	Xi'an, Shaanxi	BKDL190808091-1a	31692330	31619268	9.51	9.49	63238536	9485780400	99.77	0.03	96.56	91.12	38.22	63181386	0.9466	34.704	46452772	0.7346
XA9	XA9	Lapins	Prunus avium	2	Xi'an, Shaanxi	BKDL190808085-1a	40049961	39937316	12.01	11.98	79874632	11981194800	99.72	0.03	96.79	91.78	39.2	78183985	0.9635	43.833	68599624	0.8588
XA10	XA10	Russian No. 8	Prunus avium	2	Xi'an, Shaanxi	BKDL190808086-1a	37715355	37546034	11.31	11.26	75092068	11263810200	99.55	0.03	96.62	91.5	39.03	73688550	0.9665	41.208	66430580	0.8847
XA11	XA11	Karina	Prunus avium	2	Xi'an, Shaanxi	BKDL190808087-1a	24468466	24422546	7.34	7.33	48845092	7326763800	99.81	0.03	96.66	91.48	39.36	47482644	0.9594	26.805	43375002	0.888
XA12	XA12	Samba (Sumste, 13S-36- 18)	Prunus avium	2	Xi'an, Shaanxi	BKDL190808088-1a	33110274	33034735	9.93	9.91	66069470	9910420500	99.77	0.03	97.22	92.65	39.67	63970979	0.9516	36.257	57174580	0.8654
XA13	XA13	Summit	Prunus avium	2	Xi'an, Shaanxi	BKDL190808089-1a	22870059	22793785	6.86	6.84	45587570	6838135500	99.67	0.03	96.69	91.56	39.12	44575777	0.9637	25.017	40268548	0.8833
XA14	XA14	Sweetheart (Sumtare, 13S- 22-8)	Prunus avium	2	Xi'an, Shaanxi	BKDL190808090-1a	26012525	25944725	7.8	7.78	51889450	7783417500	99.74	0.03	96.89	91.97	39.08	50468882	0.9577	28.475	45698606	0.8807
XA15	XA15	Tieton (PC 7144-6)	Prunus avium	2	Xi'an, Shaanxi	BKDL190808084-1a	41555203	41428437	12.47	12.43	82856874	12428531100	99.69	0.03	97.04	92.34	39.02	80563216	0.9575	45.469	70319600	0.8487
XA16	XA16	Regina	Prunus avium	2	Xi'an, Shaanxi	BKDL190808092-1a	27040353	26922777	8.11	8.08	53845554	8076833100	99.57	0.03	96.53	91.33	39.19	52460686	0.9591	29.549	46127476	0.8567
XA17	XA17	Kordia (Techlovicka II, Attika®)	Prunus avium	2	Xi'an, Shaanxi	BKDL190808093-1a	37681800	37601739	11.3	11.28	75203478	11280521700	99.79	0.03	96.4	91.02	38.81	73779447	0.9674	41.27	66454496	0.8837
XA18	XA18	Burlat	Prunus avium	2	Xi'an, Shaanxi	BKDL190808094-1a	30283185	30169219	9.08	9.05	60338438	9050765700	99.62	0.03	96.72	91.72	39.14	58514442	0.9584	33.112	50452604	0.8362
XZ	XZ	Caoyuanyingtao	Prunus fruticose	4	Tibet	BKDL190808145-1a	42841563	42680009	12.85	12.8	85360018	12804002700	99.62	0.03	96.72	91.59	38.41	83420128	0.9314	46.843	62471462	0.7319
YN1	YN1	Yunnanshanying	Prunus serrulata	2	Yunnan	BKDL190807896-1a	27447741	27228635	8.23	8.17	54457270	8168590500	99.2	0.03	96.31	90.65	38.27	55195859	0.9612	29.885	40899722	0.751
YN2	YN2	Zhongying	Prunus serrulata	2	Yunnan	BKDL190807897-1a	20329569	20215889	6.1	6.06	40431778	6064766700	99.44	0.03	96.3	90.62	38.7	39390250	0.9247	22.188	27630152	0.6834
YN3	YN3	Lingying	Prunus serrulata	2	Yunnan	BKDL190807898-1a	23860370	23753047	7.16	7.13	47506094	7125914100	99.55	0.03	95.58	89.28	38.22	47344211	0.945	26.07	33836236	0.7123
YN4	YN4	Yunnandongying	P. cerasoides D. Don	2	Yunnan	BKDL190807899-1a	22286259	22149748	6.69	6.64	44299496	6644924400	99.39	0.03	96.5	91	38.53	44248092	0.9482	24.31	33041872	0.7459
YN5	YN5	Sichuanwupiyingtao	Prunus pseudocerasus	4	Yunnan	BKDL190807900-1a	24313292	24217398	7.29	7.27	48434796	7265219400	99.61	0.03	96.34	90.68	38.7	47977085	0.9416	26.58	35399982	0.7309
YN6	YN6	Cangshanshanying	Prunus serrulata	2	Yunnan	BKDL190807901-1a	23543883	23407673	7.06	7.02	46815346	7022301900	99.42	0.03	96.39	90.78	38.42	47075841	0.9547	25.691	35750424	0.7636
YN7	YN7	Manaohong	Prunus pseudocerasus	4	Yunnan	BKDL190807902-1a	28078485	27985951	8.42	8.4	55971902	8395785300	99.67	0.03	96.09	90.16	38.64	55848816	0.9484	30.716	40444918	0.7226
YN10	YN10	Yanzhihong	Prunus pseudocerasus	4	Yunnan	BKDL190807905-1a	25322275	25249928	7.6	7.57	50499856	7574978400	99.71	0.03	96.65	91.34	38.66	50686466	0.9529	27.713	37577320	0.7441
YN11	YN11	Zhushahong	Prunus pseudocerasus	?	Yunnan	BKDL190807906-1a	23563631	23413808	7.07	7.02	46827616	7024142400	99.36	0.03	96.19	90.39	38.16	47147587	0.9558	25.698	34714536	0.7413
YN12	YN12	Yunnanshanying	Prunus serrulata	2	Yunnan	BKDL190807907-1a	20291935	20235412	6.09	6.07	40470824	6070623600	99.72	0.03	96.76	91.54	38.98	41040408	0.9636	22.209	31314206	0.7737
YN13	YN13	Yunnanyinghua	Cerasus cerasoides (D. Don) Sok	2	Yunnan	BKDL190807908-1a	22220072	22152646	6.67	6.65	44305292	6645793800	99.7	0.03	96.22	90.52	39	43537354	0.9355	24.313	31891784	0.7198
YN14	YN14	Yunnandongying	P. cerasoides D. Don	2	Yunnan	BKDL190807909-1a	29171043	29035823	8.75	8.71	58071646	8710746900	99.54	0.03	95.84	89.7	39.19	55286963	0.9081	31.868	41663748	0.7175
YT1	YT1	Sparkle	Prunus avium	2	Yantai, Shandong	BKDL190807991-1a	39281106	39001429	11.78	11.7	78002858	11700428700	99.29	0.03	96.44	91.02	38.77	75950494	0.9581	42.806	68027598	0.8721
YT2	YT2	Santina (13S-5-22)	Prunus avium	2	Yantai, Shandong	BKDL190807992-1a	44629588	44294028	13.39	13.29	88588056	13288208400	99.25	0.03	96.16	90.42	38.83	86322685	0.9589	48.615	75992030	0.8578
YT3	YT3	Sunburst	Prunus avium	2	Yantai, Shandong	BKDL190807993-1a	36651067	36403037	11	10.92	72806074	10920911100	99.32	0.03	97.11	92.45	39.02	70564483	0.9541	39.954	62549946	0.8591
YT4	YT4	Wanfeng	Prunus avium	2	Yantai, Shandong	BKDL190807994-1a	36142824	35842652	10.84	10.75	71685304	10752795600	99.17	0.03	96.66	91.44	38.99	70110018	0.9645	39.339	62078220	0.866
YT5	YT5	Yanhong （Starkrimson）	Prunus avium	2	Yantai, Shandong	BKDL190807995-1a	46736920	46335418	14.02	13.9	92670836	13900625400	99.14	0.03	97.27	92.69	38.97	90185427	0.9571	50.855	78638862	0.8486
YT6	YT6	Bing	Prunus avium	2	Yantai, Shandong	BKDL190807996-1a	38936776	38590248	11.68	11.58	77180496	11577074400	99.11	0.03	96.47	91.16	39.17	74610357	0.9516	42.354	65911360	0.854
YT7	YT7	Heizhenzhu	Prunus avium	2	Yantai, Shandong	BKDL190807997-1a	41984802	41713321	12.6	12.51	83426642	12513996300	99.35	0.03	97.04	92.26	39.27	80822320	0.9532	45.782	72066832	0.8638
YT8	YT8	Jimei	Prunus avium	2	Yantai, Shandong	BKDL190807998-1a	43623940	43282353	13.09	12.98	86564706	12984705900	99.22	0.03	96.53	91.24	38.9	84892000	0.9663	47.504	73753722	0.852
YT9	YT9	Mahaleb (Bulgaria)	Prunus mahaleb	2	Yantai, Shandong	BKDL190807999-1a	38225470	37953394	11.47	11.39	75906788	11386018200	99.29	0.03	97.01	92.06	38.41	74801979	0.936	41.655	55644556	0.7331
YT10	YT10	Mahaleb (Hungary)	Prunus mahaleb	2	Yantai, Shandong	BKDL190808000-1a	36694674	36370140	11.01	10.91	72740280	10911042000	99.12	0.03	97.22	92.52	38.48	71831728	0.9377	39.918	54036090	0.7429
YT11	YT11	Qinying No. 1	Prunus avium	2	Yantai, Shandong	BKDL190808001-1a	41552342	41147533	12.47	12.34	82295066	12344259900	99.03	0.03	96.35	91.06	38.98	80326805	0.9625	45.161	71842308	0.873
YT12	YT12	Sam	Prunus avium	2	Yantai, Shandong	BKDL190808002-1a	53934973	53238925	16.18	15.97	106477850	15971677500	98.71	0.03	96.87	92.02	39.23	103730283	0.9595	58.432	92614952	0.8698
YT13	YT13	Benxishanying	Prunus serrulata	2	Yantai, Shandong	BKDL190808003-1a	32732601	32517547	9.82	9.76	65035094	9755264100	99.34	0.03	96.9	91.9	38.41	64823094	0.9475	35.689	50021194	0.7691
YT14	YT14	Daihong	Prunus avium	2	Yantai, Shandong	BKDL190808004-1a	36693692	36487241	11.01	10.95	72974482	10946172300	99.44	0.03	97.06	92.26	39.05	72047181	0.9658	40.046	63206438	0.8661
YT15	YT15	Shamidou (Summit)	Prunus avium	2	Yantai, Shandong	BKDL190808005-1a	42990489	42732026	12.9	12.82	85464052	12819607800	99.4	0.03	95.62	89.57	38.99	83645431	0.9604	46.9	72764728	0.8514
YT16	YT16	Laizhoucui	Prunus avium	2	Yantai, Shandong	BKDL190808006-1a	36861695	36591552	11.06	10.98	73183104	10977465600	99.27	0.03	96.69	91.59	39.22	71786337	0.9676	40.161	62559048	0.8548
YT17	YT17	Shanyingtao	Prunus serrulata	4	Yantai, Shandong	BKDL190808007-1a	40803764	40539036	12.24	12.16	81078072	12161710800	99.35	0.04	93.69	86.45	39.21	79682322	0.9547	44.493	66187424	0.8163
YT18	YT18	Mingzhu	Prunus avium	2	Yantai, Shandong	BKDL190822761-1a	39791707	38745595	11.94	11.62	77491190	11623678500	97.37	0.03	95.37	89.1	39.03	74468607	0.946	42.525	66666350	0.8603
YT19	YT19	Daqingye	Prunus pseudocerasus	2	Yantai, Shandong	BKDL190808009-1a	39859360	39615411	11.96	11.88	79230822	11884623300	99.39	0.03	97.33	92.72	38.59	79844037	0.9566	43.48	61021966	0.7702
YT20	YT20	Fuxing	Prunus avium	2	Yantai, Shandong	BKDL190808010-1a	29015368	28827387	8.7	8.65	57654774	8648216100	99.35	0.03	96.91	91.97	39	56026385	0.9572	31.639	49965830	0.8666
YT21	YT21	Fuchen	Prunus avium	2	Yantai, Shandong	BKDL190808011-1a	41418025	41062310	12.43	12.32	82124620	12318693000	99.14	0.03	96.24	90.85	38.95	79702001	0.9576	45.068	72031190	0.8771
ZZ1	ZZ1	Zaodaguo (Рннаакрулноплодна)	Prunus avium	2	Zhengzhou, Henan	BKDL190807910-1a	28271007	28135193	8.48	8.44	56270386	8440557900	99.52	0.03	96.17	90.53	39.08	55053447	0.9626	30.88	49141046	0.8733
ZZ2	ZZ2	Stella	Prunus avium	2	Zhengzhou, Henan	BKDL190807911-1a	39859812	39692524	11.96	11.91	79385048	11907757200	99.58	0.04	94.9	88.01	39.11	77765426	0.9649	43.564	70733932	0.891
ZZ3	ZZ3	Brooks	Prunus avium	2	Zhengzhou, Henan	BKDL190807912-1a	37237704	37131684	11.17	11.14	74263368	11139505200	99.72	0.03	96.25	90.68	39.05	73260567	0.9679	40.754	63390208	0.8536
ZZ4	ZZ4	Tieton (PC 7144-6)	Prunus avium	2	Zhengzhou, Henan	BKDL190807913-1a	40183762	39795669	12.06	11.94	79591338	11938700700	99.03	0.03	95.53	89.44	39.24	78060371	0.9685	43.677	69555954	0.8739
ZZ5	ZZ5	Summit	Prunus avium	2	Zhengzhou, Henan	BKDL190807914-1a	41587217	41399669	12.48	12.42	82799338	12419900700	99.55	0.03	95.5	89.28	39.16	80882402	0.9591	45.438	68699926	0.8297
ZZ6	ZZ6	Hongmi	Prunus avium	2	Zhengzhou, Henan	BKDL190807915-1a	43916533	43585466	13.17	13.08	87170932	13075639800	99.25	0.03	95.59	89.52	39.02	85237887	0.9621	47.837	73626374	0.8446
ZZ7	ZZ7	Qihao	Prunus avium	2	Zhengzhou, Henan	BKDL190807916-1a	40531572	40176304	12.16	12.05	80352608	12052891200	99.12	0.03	95.32	88.91	38.97	78599307	0.964	44.095	68939454	0.858
ZZ8	ZZ8	Sylvia (4C-17-31)	Prunus avium	2	Zhengzhou, Henan	BKDL190807917-1a	35940533	35746135	10.78	10.72	71492270	10723840500	99.46	0.03	96.1	90.44	39.11	69925793	0.964	39.233	60682192	0.8488
ZZ9	ZZ9	Zaohongzhu	Prunus avium	2	Zhengzhou, Henan	BKDL190807918-1a	39868592	39498335	11.96	11.85	78996670	11849500500	99.07	0.03	95.44	89.22	39	77022289	0.9585	43.351	67262968	0.8515
ZZ10	ZZ10	Sunburst	Prunus avium	2	Zhengzhou, Henan	BKDL190807919-1a	38932696	38740072	11.68	11.62	77480144	11622021600	99.51	0.03	96.48	91.12	38.88	75941188	0.9655	42.519	68918416	0.8895
ZZ11	ZZ11	Lapins	Prunus avium	2	Zhengzhou, Henan	BKDL190807920-1a	37356199	37196681	11.21	11.16	74393362	11159004300	99.57	0.03	95.85	89.89	39.09	73274163	0.9711	40.825	64180814	0.8627
ZZ12	ZZ12	Hongyan	Prunus avium	2	Zhengzhou, Henan	BKDL190807921-1a	38254243	38078776	11.48	11.42	76157552	11423632800	99.54	0.03	95.72	89.71	38.91	74275571	0.9611	41.793	64156370	0.8424
ZZ13	ZZ13	Wumeijizao	Prunus avium	2	Zhengzhou, Henan	BKDL190807922-1a	38000961	37898234	11.4	11.37	75796468	11369470200	99.73	0.03	95.63	89.48	38.75	74458593	0.9644	41.595	63641990	0.8396
ZZ14	ZZ14	Dazi (Black Tartarian)	Prunus avium	2	Zhengzhou, Henan	BKDL190807923-1a	48813167	48334378	14.64	14.5	96668756	14500313400	99.02	0.03	95.43	89.13	39.02	94415332	0.9638	53.049	82572948	0.8542
ZZ15	ZZ15	Moli (Bigarreau Moreau)	Prunus avium	2	Zhengzhou, Henan	BKDL190807924-1a	44548963	44327921	13.36	13.3	88655842	13298376300	99.5	0.03	95.3	88.92	39.19	86438320	0.9642	48.652	76338442	0.8611
ZZ16	ZZ16	Zaohongbaoshi	Prunus avium	2	Zhengzhou, Henan	BKDL190807925-1a	41934814	41692287	12.58	12.51	83384574	12507686100	99.42	0.04	95	88.37	39.05	81098542	0.9585	45.759	71957812	0.863
ZZ17	ZZ17	Longguan	Prunus avium	2	Zhengzhou, Henan	BKDL190807926-1a	43333205	43118635	13	12.94	86237270	12935590500	99.5	0.03	96.34	90.86	39.12	84736079	0.9688	47.325	73540426	0.8528
ZZ18	ZZ18	Santina	Prunus avium	2	Zhengzhou, Henan	BKDL190807927-1a	45746929	45534958	13.72	13.66	91069916	13660487400	99.54	0.03	95.53	89.33	39.06	88564621	0.9575	49.977	76187762	0.8366
ZZ19	ZZ19	Hongdeng	Prunus avium	2	Zhengzhou, Henan	BKDL190807928-1a	40701655	40498002	12.21	12.15	80996004	12149400600	99.5	0.03	96.47	91.09	39.05	79379438	0.9627	44.448	70921280	0.8756
ZZ20	ZZ20	Van	Prunus avium	2	Zhengzhou, Henan	BKDL190807929-1a	41715610	41496562	12.51	12.45	82993124	12448968600	99.47	0.03	96.06	90.31	38.88	81269472	0.9599	45.544	70220470	0.8461
ZZ21	ZZ21	Bing	Prunus avium	2	Zhengzhou, Henan	BKDL190807930-1a	38725887	38498168	11.62	11.55	76996336	11549450400	99.41	0.03	96.09	90.35	39.12	75805892	0.9675	42.253	67481502	0.8764
ZZ22	ZZ22	Caihong	Prunus avium	2	Zhengzhou, Henan	BKDL190807931-1a	48341951	48010562	14.5	14.4	96021124	14403168600	99.31	0.03	96.06	90.34	39.17	94379636	0.9678	52.694	81843846	0.8524
ZZ23	ZZ23	Yuzhou	Prunus avium	2	Zhengzhou, Henan	BKDL190807932-1a	38019536	37792993	11.41	11.34	75585986	11337897900	99.4	0.03	96.52	91.14	39.05	73629599	0.9544	41.479	64169000	0.849
ZZ24	ZZ24	Rainier	Prunus avium	2	Zhengzhou, Henan	BKDL190807933-1a	44817379	44589294	13.45	13.38	89178588	13376788200	99.49	0.03	95.85	89.84	39.19	87063548	0.9622	48.939	79569282	0.8922
ZZ25	ZZ25	Shengli	Prunus avium	2	Zhengzhou, Henan	BKDL190807934-1a	40287482	40088970	12.09	12.03	80177940	12026691000	99.51	0.03	96.18	90.47	39.18	79249261	0.9696	43.999	70981940	0.8853
ZZ26	ZZ26	Youyi	Prunus avium	2	Zhengzhou, Henan	BKDL190807935-1a	39342801	38844517	11.8	11.65	77689034	11653355100	98.73	0.03	95.78	89.86	39.04	75683200	0.9551	42.634	65169628	0.8389
ZZ27	ZZ27	Xinjiangmaoyingtao	Prunus tomentosa	2	Zhengzhou, Henan	BKDL190807936-1a	31668913	31433634	9.5	9.43	62867268	9430090200	99.26	0.03	96.09	90.06	38.92	62026762	0.9281	34.5	47085040	0.749
ZZ28	ZZ28	Tianshuimaoyingtao	Prunus tomentosa	2	Zhengzhou, Henan	BKDL190807937-1a	31138806	30965168	9.34	9.29	61930336	9289550400	99.44	0.03	96.48	90.98	38.64	60782019	0.9253	33.986	45147328	0.729
ZZ29	ZZ29	Dongbeimaoyingtao	Prunus tomentosa	2	Zhengzhou, Henan	BKDL190807938-1a	33354723	33172309	10.01	9.95	66344618	9951692700	99.45	0.03	96.41	90.83	38.76	64058806	0.906	36.408	45127494	0.6802
ZZ30	ZZ30	Black pearl	Prunus pseudocerasus	4	Zhengzhou, Henan	BKDL190807939-1a	35691954	35483998	10.71	10.65	70967996	10645199400	99.42	0.03	96.31	90.66	37.89	71581789	0.9579	38.945	52451382	0.7391
ZZ31	ZZ31	Luoyangxiaoyingtao	Prunus pseudocerasus	4	Zhengzhou, Henan	BKDL190807940-1a	40916395	40703445	12.27	12.21	81406890	12211033500	99.48	0.03	95.71	89.47	38.2	82304024	0.9594	44.674	60808016	0.747
ZZ32	ZZ32	Chongqingxiaoyingtao	Prunus pseudocerasus	4	Zhengzhou, Henan	BKDL190807941-1a	37323744	37158037	11.2	11.15	74316074	11147411100	99.56	0.03	96.1	90.31	38.19	75090621	0.9588	40.783	53864132	0.7248
ZZ33	ZZ33	ZY-1 (CAB6P)	Prunus cerasus	4	Zhengzhou, Henan	BKDL190807942-1a	41983688	41486552	12.6	12.45	82973104	12445965600	98.82	0.03	96.13	90.37	38.7	81201863	0.9436	45.533	63354214	0.7636

[truncated: 17 more sheets: Table S11, Table S12, Table S13, Table S14, Table S15, Table S16, Table S17, Table S18, Table S19, Table S20, Table S21, Table S22, Table S23, Table S24, Table S25, Table S26, Table S27]
